# Supplementary material for: Physiological adaptive traits are a potential allele reservoir for maize genetic progress under challenging conditions
Source: Nat Commun. 2022 Jun 9;13:3225. doi: 10.1038/s41467-022-30872-w (PMC9184527; doi:10.1038/s41467-022-30872-w)
Supplement: Supplementary file 3 — Supplementary Dataset 1 [file 41467_2022_30872_MOESM3_ESM.xlsx]

## Sheet: ReadMe
Fig. 1 | The field experiments covered the latitudes with maximum area of maize in Europe, and represented a large part of the variability of yield and environmental conditions.
Sheet '59 sites', information on longitude, latitude, yield, minimum temperature and maximum temperature averaged over 35 years in 59 sites
Sheet 'Experiments' , same information of experiments presented in the paper.							The biplot is also presented, as shown in panels bcd of the paper
For panels e and f, data can be found, together with metadata, in
https://doi.org/10.15454/KLD0GH			phenomic dataset/Exp_lm_multisite/Expijlm_environment/Expijlm_dailyEnv_data
(choose 'English' and press on 'tree' for displaying files organized in directories)

## Sheet: 59 sites
Title	Lon	Lat	yield	Tmax_flo	Tmin_flo
Austria_Leibnitz	15.55	46.7833	11.3051	26.6346	14.6664
Bulgaria_General_Toshevo	28.0333	43.7167	8.42936	26.6216	16.7273
Bulgaria_Glavinitsa	26.8333	43.9	6.71149	28.0986	15.8093
France_Achenheim	7.6167	48.5667	6.98696	25.4435	14.2164
France_Avignon	4.8	43.94	10.1539	26.5175	14.4978
France_Chemille	-0.7167	47.2	5.39914	24.3966	13.3849
France_Clermont_Ferrand	3.08	45.77	10.9397	27.3039	14.4427
France_Estrees_Mons	3	49.88	6.59527	24.0214	12.5552
France_Marmande	0.15	44.5	5.20383	25.602	14.139
France_Montelier	5.0333	44.95	10.7822	27.8909	15.2498
France_Orthez	-0.7667	43.4833	6.26969	25.7799	14.5798
France_Ouges	5.07	47.26	6.31346	26.1669	14.4581
France_Palaminy	1.0667	43.2	7.91299	25.5035	14.8707
France_Pamproux	-0.05	46.3833	11.3127	26.5818	14.4712
France_Patay	1.7	48.05	5.59568	25.0779	13.2467
France_Saint_Bonnet	0.1	45.4833	11.1114	25.8395	14.3395
France_Toulouse	1.4333	43.6	4.959	24.8798	13.868
France_Vitre	-1.2167	48.1167	6.2817	24.0224	13.5566
Germany_Augsburg	10.9	48.3667	7.7707	24.0434	12.5485
Germany_Hanover	9.7333	52.3667	6.56292	24.138	13.5702
Germany_Werl	7.9333	51.5667	7.15764	24.0475	13.5905
Greece_Evropos	22.5667	40.9167	5.11339	27.4379	14.9684
Hungary_Foldeak	20.4833	46.3167	6.74301	27.612	14.8119
Hungary_Kondoros	20.8	46.7667	9.90338	28.5839	15.6954
Hungary_Kormend	16.6	47.0167	9.68987	26.6613	14.6201
Hungary_Lajoskomarom	18.3333	46.85	7.32125	25.9703	15.2547
Hungary_Nyirbator	22.1333	47.8333	5.48407	26.772	14.6069
Hungary_Ormenyes	20.5833	47.1833	9.87277	28.0522	15.7325
Hungary_Papa	17.4667	47.3167	9.13387	26.4597	14.7136
Hungary_Szederkeny	18.4667	46	6.61284	27.3104	15.1172
Italy_Asola	10.4167	45.2167	5.69501	26.7064	15.7534
Italy_Bologna	11.35	44.5	4.59102	26.3336	15.1861
Italy_Campoformido	13.1667	46.0167	7.03124	26.8126	15.9125
Italy_Orgiano	11.4667	45.35	7.40469	26.5771	15.6724
Italy_Paese	12.15	45.6667	11.2688	26.7985	17.0121
Italy_Pantigliate	9.35	45.4333	5.25198	26.5293	15.4178
Italy_Santena	7.7667	44.95	7.18154	26.2226	15.4744
Poland_Tuszyn	16.65	50.8	6.56641	24.2946	12.6728
Poland_Wrzesnia	17.5667	52.3167	4.42993	24.167	13.5974
Romania_Alexandria	25.35	43.9833	4.20769	28.1601	15.3563
Romania_Arad	21.3167	46.1667	6.97019	27.5354	14.4515
Romania_Barca	23.6333	43.9667	7.58619	28.2471	16.0148
Romania_Barlad	27.6667	46.2333	7.95701	27.0448	15.3794
Romania_Botosani	26.6667	47.75	5.31787	26.167	14.6093
Romania_Bulbacata	25.8	44.2833	3.81948	28.0461	14.9913
Romania_Chirnogeni	28.2333	43.9	7.65193	26.3884	16.6147
Romania_Daia_Romana	23.6667	46.0167	4.86215	26.5449	13.8157
Romania_Dochia	26.5667	46.9167	7.75259	26.0186	14.0297
Romania_Dor_Marunt	26.9167	44.4333	6.96887	28.3029	16.0243
Romania_Gataia	21.4333	45.4333	5.54942	27.2096	14.6995
Romania_Lovrin	20.7667	45.9667	6.75603	27.6643	14.8656
Romania_Medgidia	28.2667	44.25	8.30849	27.1333	16.8442
Romania_Parscoveni	24.2333	44.2833	4.18526	27.8261	15.2611
Romania_Puchenii_Mari	26.0833	44.8167	6.54227	28.1841	15.3923
Romania_Salard	22.0333	47.2167	6.97717	27.0503	14.5693
Romania_Viziru	27.7	45	5.95042	28.0729	16.0982
Spain_Barbues	-0.4167	41.9833	5.27357	26.218	12.9634
Spain_Gomecello	-5.5333	41.05	2.24535	28.1281	12.0969
Spain_Villamanan	-5.5833	42.3167	3.93264	27.4297	12.3515

## Sheet: Experiments
Trial Name	Year	long	lat	GY	TminFlo	TmaxFlo
Cau_Na_ww	2017	-1.03	46.47	8.5	16.7964	24.1286
Eur_Ve_wd	2017	1.07	47.8	9.2	14.2352	25.5963
Eur_Ve_ww	2017	1.07	47.8	10.6	14.1964	25.1357
Gev_Ma_wd	2017	-0.69	46.17	11.3	15.4741	25.263
Gev_Ma_ww	2017	-0.69	46.17	11.8	15.4741	25.263
Inr_Sm_ww	2017	-1.27	43.58	9.2	15.6407	25.7296
Lim_Al_ww	2017	7.51	47.94	11.5	15.372	27.608
Bio_Sp_wd	2017	5.13	45.07	7.9	16.5095	29.7905
Bio_Sp_ww	2017	5.13	45.07	10.2	16.4905	30.1905
Inr_Ma_ww	2017	3.98	43.61	9.3	18.125	29.835
Kws_Ro_WW_ww	2017	24.35	44.12	8.3	16.305	30.73
Mau_10_WD1	2010	3.98	43.61	6	17.2926	30.2368
Mau_10_WD2	2010	3.98	43.61	4.7	17.1045	30.1545
Mau_10_ww	2010	3.98	43.61	9.6	17.1045	30.1545
Syn_It_wd	2017	9.53	45.17	6.9	17.535	30.96
Auz_13_ww	2013	1.48	43.53	8.7	19.2053	31.3263
Kws_Ro_WD_wd	2017	24.35	44.12	6	17.05	30.61
Lim_La_wd	2017	0.31	44.17	6.7	16.4667	26.8833
Lim_La_ww	2017	0.31	44.17	11.1	16.3958	26.975
Ner_13_ww	2013	0.34	44.14	10	16.7857	32.6667
Rag_Ga_wd	2017	1.89	43.91	5.8	18.25	25.8208
Rag_Ga_ww	2017	1.89	43.91	9.1	18.2125	25.975
