# Supplementary material for: Physiological adaptive traits are a potential allele reservoir for maize genetic progress under challenging conditions
Source: Nat Commun. 2022 Jun 9;13:3225. doi: 10.1038/s41467-022-30872-w (PMC9184527; doi:10.1038/s41467-022-30872-w)
Supplement: Supplementary file 4 — Supplementary Dataset 2 [file 41467_2022_30872_MOESM4_ESM.xlsx]

## Sheet: ReadMe
Fig. 2 | The genetic gain of yield was similar in all studied environmental scenarios
Yield data are presented for each environmental scenario in the sheet 'data'
Biplot are represented, as shown in the figure of the paper
Metadata for each column (trait entity, trait characteristic, method, unit, phenological stage, together with the mapping of this information onto public ontologies are presented in
https://doi.org/10.15454/KLD0GH			phenomic dataset/Exp_lm_multisite/phenotypic data and indicators/Expijlm_BluesPerScenario_data for panels a and c				phenomic dataset / exp_a for panels b, d, e, h and i
(choose 'English' and press on 'tree' for displaying files organized in directories)
An analysis of variance is presented, with the function DROITREG of Excel
pvalue
for detail,	https://support.microsoft.com/fr-fr/office/fonction-droitereg-84d7d0d9-6e50-4101-977a-fa7abf772b6d

## Sheet: data
Variety	Scenario	Year_Release	Yield		Cool WW				Cool_WD
1	Cool_WW	1974	8.25		0.113301	-214.847			0.112778	-213.439
2	Cool_WW	1961	7.85		0.00619709	12.3031			0.00672618	13.3543
3	Cool_WW	2001	12.725	R2	0.860921	0.894346		R2	0.836373	0.971756
4	Cool_WW	1968	7.675		334.267	54			281.131	55
6	Cool_WW	2000	12.175		267.365	43.1921			265.475	51.9371
7	Cool_WW	1983	8.75
8	Cool_WW	1971	9.525	pvalue	8.57253e-25	S		pvalue	2.80596e-23	S
9	Cool_WW	1974	7.1
10	Cool_WW	2002	12.2
11	Cool_WW	1962	8.525		Warm_WW				Warm_WD
12	Cool_WW	2007	12.4		0.113547	-215.641			0.0932794	-179.06
13	Cool_WW	1985	9.925		0.00927138	18.4109			0.00568187	11.2789
14	Cool_WW	1989	7.887	R2	0.72114	1.34882		R2	0.838268	0.818129
16	Cool_WW	1951	6.825		149.989	58			269.519	52
17	Cool_WW	1998	11.45		272.878	105.52			180.399	34.8054
18	Cool_WW	1976	9.025
20	Cool_WW	1999	10.75	pvalue	1.00647e-17	S		pvalue	3.21614e-22	S
21	Cool_WW	1974	7.225
22	Cool_WW	1962	6.875
23	Cool_WW	1959	7.8		Hot_WW				Hot_WD
24	Cool_WW	2002	11.8		0.0881599	-165.232			0.0927504	-177.295
25	Cool_WW	1987	8.825		0.00695036	13.8032			0.0057857	11.4891
26	Cool_WW	1959	8.038	R2	0.738399	1.00783		R2	0.815868	0.841715
27	Cool_WW	1995	11.8		160.889	57			256.992	58
28	Cool_WW	2006	12.2		163.419	57.8962			182.075	41.0921
30	Cool_WW	1961	7.85
31	Cool_WW	1951	6.025	pvalue	3.07668e-18	S		pvalue	5.61894e-23	S
32	Cool_WW	1976	9.45
33	Cool_WW	2003	11.6
34	Cool_WW	1975	9.6
35	Cool_WW	1981	10.725
37	Cool_WW	2004	13.075
38	Cool_WW	1961	7.65
39	Cool_WW	1971	8.925
40	Cool_WW	2009	13.225
41	Cool_WW	2003	11.9
43	Cool_WW	1994	8.636
44	Cool_WW	1962	7.25
45	Cool_WW	1988	11.875
47	Cool_WW	2005	12.525
48	Cool_WW	1962	6.525
49	Cool_WW	1968	8.525
50	Cool_WW	1950	6.5
51	Cool_WW	1997	10.75
52	Cool_WW	2002	13.05
53	Cool_WW	1980	9.125
54	Cool_WW	1971	8.675
55	Cool_WW	1973	7.45
62	Cool_WW	2009	13.2
63	Cool_WW	2009	13.25
66	Cool_WW	2011	14.3
67	Cool_WW	2012	12.9
68	Cool_WW	2012	12.4
69	Cool_WW	2015	13.75
74	Cool_WW	2012	13.45
85	Cool_WW	2000	12.725
1	Hot_WW	1974	8.967
2	Hot_WW	1961	6.833
3	Hot_WW	2001	11.6
4	Hot_WW	1968	8
5	Hot_WW	1992	9.67
6	Hot_WW	2000	12.033
7	Hot_WW	1983	8.6
8	Hot_WW	1971	9.767
9	Hot_WW	1974	7.567
10	Hot_WW	2002	11.567
11	Hot_WW	1962	8.333
12	Hot_WW	2007	10.5
13	Hot_WW	1985	9.233
14	Hot_WW	1989	6.9
16	Hot_WW	1951	7.3
17	Hot_WW	1998	10.733
18	Hot_WW	1976	9.433
19	Hot_WW	2002	10.47
20	Hot_WW	1999	10.633
21	Hot_WW	1974	7.8
22	Hot_WW	1962	8.3
23	Hot_WW	1959	7.015
24	Hot_WW	2002	11.1
25	Hot_WW	1987	9.533
26	Hot_WW	1959	8.065
27	Hot_WW	1995	10.233
28	Hot_WW	2006	9.733
30	Hot_WW	1961	9.267
31	Hot_WW	1951	6.233
32	Hot_WW	1976	9
33	Hot_WW	2003	11.6
34	Hot_WW	1975	10
35	Hot_WW	1981	11.033
36	Hot_WW	1990	9.87
37	Hot_WW	2004	11.833
38	Hot_WW	1961	7.467
39	Hot_WW	1971	9.067
40	Hot_WW	2009	13.015
41	Hot_WW	2003	10.533
43	Hot_WW	1994	9.167
44	Hot_WW	1962	7.7
45	Hot_WW	1988	10.867
46	Hot_WW	1985	9.27
47	Hot_WW	2005	10.933
48	Hot_WW	1962	6.233
49	Hot_WW	1968	8.315
50	Hot_WW	1950	7.833
51	Hot_WW	1997	9.3
52	Hot_WW	2002	12.4
53	Hot_WW	1980	7.633
54	Hot_WW	1971	9.167
55	Hot_WW	1973	9.833
62	Hot_WW	2009	12.715
63	Hot_WW	2009	11.715
66	Hot_WW	2011	14.015
67	Hot_WW	2012	12.865
68	Hot_WW	2012	13.065
69	Hot_WW	2015	13.115
74	Hot_WW	2012	12.965
85	Hot_WW	2000	11.8
1	Warm_WW	1974	9.1
2	Warm_WW	1961	6.383
3	Warm_WW	2001	12.625
4	Warm_WW	1968	6.5
5	Warm_WW	1992	6.252
6	Warm_WW	2000	12.35
7	Warm_WW	1983	8.7
8	Warm_WW	1971	10.65
9	Warm_WW	1974	6.275
10	Warm_WW	2002	12.125
11	Warm_WW	1962	9.3
12	Warm_WW	2007	12.1
13	Warm_WW	1985	9.325
14	Warm_WW	1989	7.586
16	Warm_WW	1951	6.625
17	Warm_WW	1998	13.15
18	Warm_WW	1976	9.075
19	Warm_WW	2002	11.986
20	Warm_WW	1999	11.275
21	Warm_WW	1974	6.517
22	Warm_WW	1962	6.375
23	Warm_WW	1959	7.95
24	Warm_WW	2002	11.3
25	Warm_WW	1987	9.2
26	Warm_WW	1959	8.35
27	Warm_WW	1995	12.3
28	Warm_WW	2006	11.9
30	Warm_WW	1961	7.75
31	Warm_WW	1951	6.525
32	Warm_WW	1976	9.075
33	Warm_WW	2003	11.95
34	Warm_WW	1975	9.6
35	Warm_WW	1981	11.025
36	Warm_WW	1990	8.7
37	Warm_WW	2004	11.85
38	Warm_WW	1961	5.425
39	Warm_WW	1971	9.825
40	Warm_WW	2009	13.25
41	Warm_WW	2003	8.375
43	Warm_WW	1994	9.186
44	Warm_WW	1962	6.217
45	Warm_WW	1988	11.125
46	Warm_WW	1985	9.75
47	Warm_WW	2005	12.35
48	Warm_WW	1962	5.715
49	Warm_WW	1968	7.3
50	Warm_WW	1950	5.425
51	Warm_WW	1997	10.875
52	Warm_WW	2002	11.95
53	Warm_WW	1980	7.225
54	Warm_WW	1971	9.725
55	Warm_WW	1973	9.05
62	Warm_WW	2009	13.4
63	Warm_WW	2009	12.5
66	Warm_WW	2011	13.95
67	Warm_WW	2012	12.7
68	Warm_WW	2012	12.9
69	Warm_WW	2015	13.5
74	Warm_WW	2012	13.65
85	Warm_WW	2000	12.475
1	Cool_WD	1974	9.633
2	Cool_WD	1961	7.333
3	Cool_WD	2001	12.8
4	Cool_WD	1968	8.1
5	Cool_WD	1992	7.59
6	Cool_WD	2000	13.033
7	Cool_WD	1983	10.467
8	Cool_WD	1971	10.067
9	Cool_WD	1974	7.9
10	Cool_WD	2002	11.8
11	Cool_WD	1962	9.533
12	Cool_WD	2007	12.8
13	Cool_WD	1985	10.9
14	Cool_WD	1989	9.629
16	Cool_WD	1951	7.333
17	Cool_WD	1998	11.333
18	Cool_WD	1976	9.667
20	Cool_WD	1999	11.267
21	Cool_WD	1974	7.633
22	Cool_WD	1962	7.833
23	Cool_WD	1959	6.733
24	Cool_WD	2002	12.733
25	Cool_WD	1987	11.233
26	Cool_WD	1959	7.733
27	Cool_WD	1995	10.867
28	Cool_WD	2006	12.367
30	Cool_WD	1961	8.133
31	Cool_WD	1951	5.533
32	Cool_WD	1976	8.567
33	Cool_WD	2003	12.3
34	Cool_WD	1975	10.167
35	Cool_WD	1981	11.267
37	Cool_WD	2004	13.4
38	Cool_WD	1961	8.033
39	Cool_WD	1971	9.9
40	Cool_WD	2009	13.433
41	Cool_WD	2003	12.5
43	Cool_WD	1994	10.129
44	Cool_WD	1962	7.333
45	Cool_WD	1988	11.733
47	Cool_WD	2005	13.133
48	Cool_WD	1962	5.633
49	Cool_WD	1968	9.1
50	Cool_WD	1950	7.033
51	Cool_WD	1997	11.333
52	Cool_WD	2002	13.133
53	Cool_WD	1980	9.5
54	Cool_WD	1971	11.033
55	Cool_WD	1973	8.5
62	Cool_WD	2009	12.6
63	Cool_WD	2009	12.7
66	Cool_WD	2011	14.5
67	Cool_WD	2012	13.467
68	Cool_WD	2012	13.867
69	Cool_WD	2015	14.233
74	Cool_WD	2012	13.6
85	Cool_WD	2000	12.267
1	Hot_WD	1974	5.78
2	Hot_WD	1961	4.22
3	Hot_WD	2001	9.04
4	Hot_WD	1968	4.8
5	Hot_WD	1992	6.595
6	Hot_WD	2000	8.72
7	Hot_WD	1983	6.58
8	Hot_WD	1971	6.4
9	Hot_WD	1974	4.04
10	Hot_WD	2002	9.24
11	Hot_WD	1962	5.54
12	Hot_WD	2007	8.62
13	Hot_WD	1985	6.12
14	Hot_WD	1989	6.345
16	Hot_WD	1951	4.34
17	Hot_WD	1998	8.02
18	Hot_WD	1976	5.68
19	Hot_WD	2002	7.695
20	Hot_WD	1999	8.92
21	Hot_WD	1974	4.84
22	Hot_WD	1962	4.68
23	Hot_WD	1959	5.103
24	Hot_WD	2002	8.58
25	Hot_WD	1987	5.924
26	Hot_WD	1959	4.47
27	Hot_WD	1995	7.3
28	Hot_WD	2006	6.48
30	Hot_WD	1961	4.88
31	Hot_WD	1951	4.254
32	Hot_WD	1976	6.12
33	Hot_WD	2003	7.9
34	Hot_WD	1975	6.8
35	Hot_WD	1981	7.2
36	Hot_WD	1990	6.645
37	Hot_WD	2004	9.36
38	Hot_WD	1961	4.34
39	Hot_WD	1971	6.46
40	Hot_WD	2009	10.337
41	Hot_WD	2003	8.14
43	Hot_WD	1994	6.665
44	Hot_WD	1962	3.88
45	Hot_WD	1988	7.82
46	Hot_WD	1985	7.245
47	Hot_WD	2005	7.88
48	Hot_WD	1962	3.32
49	Hot_WD	1968	5.137
50	Hot_WD	1950	4.08
51	Hot_WD	1997	6.3
52	Hot_WD	2002	9.16
53	Hot_WD	1980	5.64
54	Hot_WD	1971	6.94
55	Hot_WD	1973	5.38
62	Hot_WD	2009	9.87
63	Hot_WD	2009	9.203
66	Hot_WD	2011	10.437
67	Hot_WD	2012	8.87
68	Hot_WD	2012	8.57
69	Hot_WD	2015	10.037
74	Hot_WD	2012	10.903
85	Hot_WD	2000	8.82
1	Warm_WD	1974	4.033
2	Warm_WD	1961	3.233
3	Warm_WD	2001	7.8
4	Warm_WD	1968	4.533
6	Warm_WD	2000	7.567
7	Warm_WD	1983	5.386
8	Warm_WD	1971	5.733
9	Warm_WD	1974	2.228
10	Warm_WD	2002	8.033
11	Warm_WD	1962	5
12	Warm_WD	2007	7.9
13	Warm_WD	1985	5.967
16	Warm_WD	1951	2.867
17	Warm_WD	1998	7.833
18	Warm_WD	1976	5.267
20	Warm_WD	1999	7.733
21	Warm_WD	1974	4.567
22	Warm_WD	1962	4.433
23	Warm_WD	1959	4.4
24	Warm_WD	2002	7.333
25	Warm_WD	1987	4.972
26	Warm_WD	1959	4.367
27	Warm_WD	1995	6.967
28	Warm_WD	2006	6.6
30	Warm_WD	1961	3.967
31	Warm_WD	1951	2
32	Warm_WD	1976	5.6
33	Warm_WD	2003	7.6
34	Warm_WD	1975	6.1
35	Warm_WD	1981	6.833
37	Warm_WD	2004	8.333
38	Warm_WD	1961	4.7
39	Warm_WD	1971	4.8
40	Warm_WD	2009	8.967
41	Warm_WD	2003	7.867
44	Warm_WD	1962	3.633
45	Warm_WD	1988	6.767
47	Warm_WD	2005	8.133
48	Warm_WD	1962	2.886
49	Warm_WD	1968	5.1
50	Warm_WD	1950	3.3
51	Warm_WD	1997	5.972
52	Warm_WD	2002	8.667
53	Warm_WD	1980	6.128
54	Warm_WD	1971	5.6
55	Warm_WD	1973	3.233
62	Warm_WD	2009	9.4
63	Warm_WD	2009	8.367
66	Warm_WD	2011	9.333
67	Warm_WD	2012	7.9
68	Warm_WD	2012	7.867
69	Warm_WD	2015	8.967
74	Warm_WD	2012	8.1
85	Warm_WD	2000	8.422
