# Supplementary material for: Physiological adaptive traits are a potential allele reservoir for maize genetic progress under challenging conditions
Source: Nat Commun. 2022 Jun 9;13:3225. doi: 10.1038/s41467-022-30872-w (PMC9184527; doi:10.1038/s41467-022-30872-w)
Supplement: Supplementary file 5 — Supplementary Dataset 3 [file 41467_2022_30872_MOESM5_ESM.xlsx]

## Sheet: ReadMe
Fig. 3 | The year of release affected grain number via phenology and plant architecture. Proportion of the variance of grain number accounted for by traits contributing to the genotypic main effect, by environmental main effect and by the interaction between genotype and environment. The analysis first distinguished the proportion of variance explained that depended on year of release (orange rec…
Each column corresponds to a model as described in Methods. Fig. 3b is in the last column

## Sheet: Variance analysis
Group	m0	m1	m2	m3	m4	m5_Fig3b
RHpad	0	0	0	0	0	17
Silks	0	0	0	0	21	7
Vegetative	0	0	0	24	10	7
year of Release	0	31	31	11	5	4
Hybrid	42	10	10	7	7	7
Scenarios	0	34	34	34	34	34
Trial	44	10	10	10	10	10
YearXScenario	0	0	1	1	1	1
GE	14	14	13	13	13	13
