# Supplementary material for: Physiological adaptive traits are a potential allele reservoir for maize genetic progress under challenging conditions
Source: Nat Commun. 2022 Jun 9;13:3225. doi: 10.1038/s41467-022-30872-w (PMC9184527; doi:10.1038/s41467-022-30872-w)
Supplement: Supplementary file 6 — Supplementary Dataset 4 [file 41467_2022_30872_MOESM6_ESM.xlsx]

## Sheet: ReadMe
Fig. 4 | Change with year of release of the phenological phase durations.
Phenological stages are presented for each environmental scenario in the sheet data
Biplot are represented, as shown in the figure of the paper
Metadata for each column (trait entity, trait characteristic, method, unit, phenological stage, together with the mapping of this information onto public ontologies are presented in
https://doi.org/10.15454/KLD0GH			phenomic dataset/Exp_lm_multisite/phenotypic data and indicators/Expijlm_BluesPerScenario_data for panels a and c				phenomic dataset / exp_a for panels b, d, e, h and i
(choose 'English' and press on 'tree' for displaying files organized in directories)
An analysis of variance is presented, with the function DROITREG of Excel
pvalue
for detail,	https://support.microsoft.com/fr-fr/office/fonction-droitereg-84d7d0d9-6e50-4101-977a-fa7abf772b6d

## Sheet: data
Genotype		Scenario	Vegetative	ASI	FloGrainFil	Cycle duration		Cycle duration WD			WW cycle duration
DZ_PG_01	2002	WD	64.8199	2.09145	57.4626	122.282		-0.0265492	177.547		-0.0358723	194.802
DZ_PG_02	1971	WD	66.5664	5.40308	61.325	127.891		0.0108014	21.4491		0.0133972	26.6037
DZ_PG_03	1999	WD	68.0407	1.16512	56.2388	124.28	R2	0.0943373	1.5714		0.110014	1.94905
DZ_PG_04	1980	WD	58.2802	3.88967	66.4734	124.754		6.0415	58		7.16955	58
DZ_PG_05	1971	WD	64.1191	4.78794	60.0671	124.186		14.9184	143.22		27.2356	220.329
DZ_PG_06	1998	WD	73.3276	1.93887	53.3325	126.66
DZ_PG_07	1962	WD	60.3744	7.71433	67.9904	128.365	pvalue	0.0169823			0.00962831
DZ_PG_08	1951	WD	63.2704	4.07275	61.9258	125.196
DZ_PG_09	1983	WD	63.1314	3.68125	60.6254	123.757		Vegetative WD				Vegetative WW
DZ_PG_10	1976	WD	64.3615	3.11084	59.6463	124.008		0.126744	-187.005			0.110325	-155.937
DZ_PG_11	2003	WD	67.9346	1.0154	55.8368	123.771		0.0197068	39.1333			0.0177855	35.318
DZ_PG_12	1997	WD	63.4894	1.95886	58.0756	121.565	R2	0.416287	2.86699		R2	0.39883	2.58747
DZ_PG_13	2000	WD	67.5592	2.68144	57.5967	125.156		41.3639	58			38.4786	58
DZ_PG_14	1995	WD	69.6608	2.70829	55.7439	125.405		339.995	476.738			257.614	388.31
DZ_PG_16	1973	WD	61.8272	5.43412	61.2352	123.062	pvalue	2.62309e-08			pvalue	6.2886e-08
DZ_PG_17	1961	WD	67.0277	5.1502	59.5333	126.561									R2=0.5148
DZ_PG_18	1992	WD	61.9523	2.81293	62.3874	124.34		R2=0.4163							R2=0.5858
DZ_PG_19	1981	WD	68.1453	3.05616	59.6316	127.777		R2=0.3988
DZ_PG_20	1951	WD	62.0815	6.21532	62.5329	124.614
DZ_PG_21	1974	WD	56.0936	5.37328	68.0054	124.099
DZ_PG_22	1961	WD	65.5367	4.17307	62.9028	128.44
DZ_PG_23	2005	WD	65.6509	2.03192	57.9498	123.601
DZ_PG_24	1950	WD	59.2606	4.50629	64.0969	123.358
DZ_PG_25	2002	WD	68.0346	1.99221	57.5729	125.607
DZ_PG_26	2004	WD	69.5964	2.26105	56.9111	126.508									R2=0.11
DZ_PG_27	1968	WD	59.7491	5.70351	65.4196	125.169		R2=0.576							R2=0.0943
DZ_PG_28	2002	WD	66.9023	3.79066	58.4943	125.397		R2=0.5047
DZ_PG_30	1974	WD	56.4285	6.83813	67.6948	124.123
DZ_PG_31	1961	WD	58.4351	3.48622	65.83	124.265
DZ_PG_32	1962	WD	60.0452	7.56376	66.1338	126.179
DZ_PG_33	1962	WD	61.9108	7.65249	66.4876	128.398
DZ_PG_34	2002	WD	66.3167	1.07733	56.6297	122.946
DZ_PG_35	1971	WD	63.7035	5.60765	61.5364	125.24
DZ_PG_36	1990	WD	63.847	3.60756	61.0168	124.864
DZ_PG_37	1976	WD	61.9246	6.93278	64.2268	126.151
DZ_PG_38	1985	WD	65.8676	2.22615	57.8334	123.701
DZ_PG_39	1989	WD	60.3029	2.54892	64.2491	124.552
DZ_PG_40	2007	WD	70.7574	3.9296	55.1357	125.893
DZ_PG_41	2000	WD	67.3936	1.51663	56.2149	123.609
DZ_PG_43	2001	WD	65.3491	1.04611	59.2413	124.59
DZ_PG_44	1985	WD	64.1128	3.55504	61.4809	125.594
DZ_PG_45	2003	WD	66.6696	-0.066833	58.2703	124.94
DZ_PG_46	1994	WD	61.1918	0.494742	60.905	122.097
DZ_PG_47	1974	WD	63.8107	4.10127	59.1974	123.008
DZ_PG_48	1987	WD	60.0575	2.63323	63.8515	123.909
DZ_PG_49	2006	WD	67.5254	2.76052	55.6897	123.215
DZ_PG_50	1975	WD	66.4783	3.93969	61.2599	127.738
DZ_PG_51	1962	WD	65.0604	3.62154	60.4675	125.528
DZ_PG_52	1988	WD	67.4905	1.98776	56.5394	124.03
DZ_PG_53	1959	WD	60.5736	7.24237	62.8481	123.422
DZ_PG_54	1959	WD	62.5001	5.9922	65.6436	128.144
DZ_PG_55	1968	WD	60.9029	4.58762	62.0388	122.942
DZ_PG_62	2009	WD	68.2283	2.24641	55.5215	123.75
DZ_PG_63	2009	WD	69.5643	1.5647	54.9216	124.486
DZ_PG_66	2009	WD	66.5088	1.33654	56.7381	123.247
DZ_PG_67	2011	WD	66.8284	2.66422	59.227	126.055
DZ_PG_68	2012	WD	68.3375	2.56088	55.0307	123.368
DZ_PG_69	2012	WD	67.278	3.21809	56.2424	123.52
DZ_PG_72	2015	WD	68.7283	1.59834	56.2737	125.002
DZ_PG_74	2012	WD	69.1708	1.60556	56.2466	125.417
DZ_PG_01	2002	WW	63.704	0.750795	57.3834	121.087
DZ_PG_02	1971	WW	65.0473	4.36696	62.0515	127.099
DZ_PG_03	1999	WW	66.1321	1.32485	55.5156	121.648
DZ_PG_04	1980	WW	56.5693	1.98411	67.1783	123.748
DZ_PG_05	1971	WW	62.9186	2.48097	58.9754	121.894
DZ_PG_06	1998	WW	70.5514	1.62533	55.8817	126.433
DZ_PG_07	1962	WW	57.8939	4.57668	70.9894	128.883
DZ_PG_08	1951	WW	61.9675	3.34277	61.1647	123.132
DZ_PG_09	1983	WW	59.9257	3.96043	62.4056	122.331
DZ_PG_10	1976	WW	62.1576	2.27198	60.9343	123.092
DZ_PG_11	2003	WW	65.1681	0.715902	57.2756	122.444
DZ_PG_12	1997	WW	61.6616	1.41034	58.2053	119.867
DZ_PG_13	2000	WW	66.7102	1.99984	56.063	122.773
DZ_PG_14	1995	WW	67.8372	2.21872	55.7666	123.604
DZ_PG_16	1973	WW	60.9535	3.06953	59.0137	119.967
DZ_PG_17	1961	WW	64.7441	3.81688	60.7362	125.48
DZ_PG_18	1992	WW	58.8893	3.58217	62.9564	121.846
DZ_PG_19	1981	WW	67.1639	1.90954	59.9466	127.111
DZ_PG_20	1951	WW	62.8101	3.22125	61.3841	124.194
DZ_PG_21	1974	WW	56.2567	2.84824	67.7198	123.977
DZ_PG_22	1961	WW	63.154	2.76802	65.1696	128.324
DZ_PG_23	2005	WW	64.3039	1.482	57.461	121.765
DZ_PG_24	1950	WW	60.5474	1.5402	61.3456	121.893
DZ_PG_25	2002	WW	64.059	1.49809	59.1421	123.201
DZ_PG_26	2004	WW	68.148	1.41249	55.9431	124.091
DZ_PG_27	1968	WW	60.2551	3.7098	63.1985	123.454
DZ_PG_28	2002	WW	66.853	1.93788	58.2094	125.062
DZ_PG_30	1974	WW	57.9989	3.32415	65.5909	123.59
DZ_PG_31	1961	WW	56.4811	1.91202	65.981	122.462
DZ_PG_32	1962	WW	59.5826	4.46627	66.8124	126.395
DZ_PG_33	1962	WW	59.5136	6.07333	69.1412	128.655
DZ_PG_34	2002	WW	63.786	1.14759	57.6064	121.392
DZ_PG_35	1971	WW	61.555	3.32643	61.682	123.237
DZ_PG_36	1990	WW	62.6349	3.97258	61.8104	124.445
DZ_PG_37	1976	WW	60.8303	3.88017	64.3457	125.176
DZ_PG_38	1985	WW	63.8118	1.92588	58.6859	122.498
DZ_PG_39	1989	WW	59.6823	2.18239	63.497	123.179
DZ_PG_40	2007	WW	67.1889	2.2987	57.1465	124.335
DZ_PG_41	2000	WW	65.6731	0.187083	55.782	121.455
DZ_PG_43	2001	WW	63.8194	0.287743	59.1105	122.93
DZ_PG_44	1985	WW	64.567	2.57483	58.4082	122.975
DZ_PG_45	2003	WW	64.4254	-0.311886	59.5546	123.98
DZ_PG_46	1994	WW	59.1484	1.13913	62.444	121.592
DZ_PG_47	1974	WW	62.0808	3.52658	58.7283	120.809
DZ_PG_48	1987	WW	60.3995	2.4436	63.7943	124.194
DZ_PG_49	2006	WW	66.0181	1.43787	55.5701	121.588
DZ_PG_50	1975	WW	64.4401	3.68139	62.4837	126.924
DZ_PG_51	1962	WW	63.5492	2.55373	59.2308	122.78
DZ_PG_52	1988	WW	64.3052	1.64761	57.6333	121.938
DZ_PG_53	1959	WW	59.1801	3.76037	64.3685	123.549
DZ_PG_54	1959	WW	59.8945	4.39861	67.8709	127.765
DZ_PG_55	1968	WW	59.9128	2.81657	62.0381	121.951
DZ_PG_62	2009	WW	66.8558	1.16284	56.105	122.961
DZ_PG_63	2009	WW	67.5003	0.901922	56.1029	123.603
DZ_PG_66	2009	WW	65.2003	0.33585	57.7038	122.904
DZ_PG_67	2011	WW	64.9532	1.56177	58.8382	123.791
DZ_PG_68	2012	WW	66.4033	0.885855	56.199	122.602
DZ_PG_69	2012	WW	66.4284	2.09197	56.0326	122.461
DZ_PG_72	2015	WW	66.5032	0.741743	57.4749	123.978
DZ_PG_74	2012	WW	67.3904	1.33089	56.3902	123.781
