# Supplementary material for: Physiological adaptive traits are a potential allele reservoir for maize genetic progress under challenging conditions
Source: Nat Commun. 2022 Jun 9;13:3225. doi: 10.1038/s41467-022-30872-w (PMC9184527; doi:10.1038/s41467-022-30872-w)
Supplement: Supplementary file 7 — Supplementary Dataset 5 [file 41467_2022_30872_MOESM7_ESM.xlsx]

## Sheet: ReadMe
Fig. 5 | Phenological, reproductive and architectural traits changed with year of release similarly in all environmental conditions; adaptive traits did not.
Each sheet presents the raw data for the corresponding panel of Fig. 5
The biplot is represented, as shown in the figure of the paper
Metadata for each column (trait entity, trait characteristic, method, unit, phenological stage, together with the mapping of this information onto public ontologies are presented in
https://doi.org/10.15454/KLD0GH			phenomic dataset/exp_a_PhenoArch_ZA17/exp_a_PhenoArch_ZA17_data, for panels b, d, e and i
			phenomic dataset/Exp_lm_multisite/phenotypic data and indicators/Expijlm_BluesPerScenario_data for panels a and c
			phenomic dataset/Exp_g_ArchDyn/Exp_g_ArchDyn_data for panel h
			phenomic dataset/Exp_h_RootPhair/Exp_h_RootPhair_data for panel f
			phenomic dataset/Exp_ef_Phenodyn/Exp_ef_Phenodyn_data
(choose 'English' and press on 'tree' for displaying files organized in directories)
An analysis of variance is presented, with the function DROITREG of Excel
pvalue
for detail,	https://support.microsoft.com/fr-fr/office/fonction-droitereg-84d7d0d9-6e50-4101-977a-fa7abf772b6d

## Sheet: a_VegPhase
Genotype	Scenario	year	Vegetative phase duration, equivalent day at 20°C
DZ_PG_01	WW	2002	63.704		Variance analysis, WW
DZ_PG_02	WW	1971	65.0473		0.110325	-155.937
DZ_PG_03	WW	1999	66.1321		0.0177855	35.318
DZ_PG_04	WW	1980	56.5693	R2	0.39883	2.58747
DZ_PG_05	WW	1971	62.9186		38.4786	58
DZ_PG_06	WW	1998	70.5514		257.614	388.31
DZ_PG_07	WW	1962	57.8939
DZ_PG_08	WW	1951	61.9675	pvalue	6.2886e-08	S
DZ_PG_09	WW	1983	59.9257
DZ_PG_10	WW	1976	62.1576
DZ_PG_11	WW	2003	65.1681		Variance analysis, WD				y = 0.1103x - 155.94		y = 0.1267x - 187.01
DZ_PG_12	WW	1997	61.6616		0.126744	-187.005			R² = 0.3988		R² = 0.4163
DZ_PG_13	WW	2000	66.7102		0.0197068	39.1333
DZ_PG_14	WW	1995	67.8372	R2	0.416287	2.86699
DZ_PG_16	WW	1973	60.9535		41.3639	58
DZ_PG_17	WW	1961	64.7441		339.995	476.738
DZ_PG_18	WW	1992	58.8893
DZ_PG_19	WW	1981	67.1639	pvalue	2.62309e-08	S
DZ_PG_20	WW	1951	62.8101
DZ_PG_21	WW	1974	56.2567
DZ_PG_22	WW	1961	63.154
DZ_PG_23	WW	2005	64.3039
DZ_PG_24	WW	1950	60.5474
DZ_PG_25	WW	2002	64.059
DZ_PG_26	WW	2004	68.148
DZ_PG_27	WW	1968	60.2551
DZ_PG_28	WW	2002	66.853
DZ_PG_30	WW	1974	57.9989
DZ_PG_31	WW	1961	56.4811
DZ_PG_32	WW	1962	59.5826
DZ_PG_33	WW	1962	59.5136
DZ_PG_34	WW	2002	63.786
DZ_PG_35	WW	1971	61.555
DZ_PG_36	WW	1990	62.6349
DZ_PG_37	WW	1976	60.8303
DZ_PG_38	WW	1985	63.8118
DZ_PG_39	WW	1989	59.6823
DZ_PG_40	WW	2007	67.1889
DZ_PG_41	WW	2000	65.6731
DZ_PG_43	WW	2001	63.8194
DZ_PG_44	WW	1985	64.567
DZ_PG_45	WW	2003	64.4254
DZ_PG_46	WW	1994	59.1484
DZ_PG_47	WW	1974	62.0808
DZ_PG_48	WW	1987	60.3995
DZ_PG_49	WW	2006	66.0181
DZ_PG_50	WW	1975	64.4401
DZ_PG_51	WW	1962	63.5492
DZ_PG_52	WW	1988	64.3052
DZ_PG_53	WW	1959	59.1801
DZ_PG_54	WW	1959	59.8945
DZ_PG_55	WW	1968	59.9128
DZ_PG_62	WW	2009	66.8558
DZ_PG_63	WW	2009	67.5003
DZ_PG_66	WW	2009	65.2003
DZ_PG_67	WW	2011	64.9532
DZ_PG_68	WW	2012	66.4033
DZ_PG_69	WW	2012	66.4284
DZ_PG_72	WW	2015	66.5032
DZ_PG_74	WW	2012	67.3904
DZ_PG_01	WD	2002	64.8199
DZ_PG_02	WD	1971	66.5664
DZ_PG_03	WD	1999	68.0407
DZ_PG_04	WD	1980	58.2802
DZ_PG_05	WD	1971	64.1191
DZ_PG_06	WD	1998	73.3276
DZ_PG_07	WD	1962	60.3744
DZ_PG_08	WD	1951	63.2704
DZ_PG_09	WD	1983	63.1314
DZ_PG_10	WD	1976	64.3615
DZ_PG_11	WD	2003	67.9346
DZ_PG_12	WD	1997	63.4894
DZ_PG_13	WD	2000	67.5592
DZ_PG_14	WD	1995	69.6608
DZ_PG_16	WD	1973	61.8272
DZ_PG_17	WD	1961	67.0277
DZ_PG_18	WD	1992	61.9523
DZ_PG_19	WD	1981	68.1453
DZ_PG_20	WD	1951	62.0815
DZ_PG_21	WD	1974	56.0936
DZ_PG_22	WD	1961	65.5367
DZ_PG_23	WD	2005	65.6509
DZ_PG_24	WD	1950	59.2606
DZ_PG_25	WD	2002	68.0346
DZ_PG_26	WD	2004	69.5964
DZ_PG_27	WD	1968	59.7491
DZ_PG_28	WD	2002	66.9023
DZ_PG_30	WD	1974	56.4285
DZ_PG_31	WD	1961	58.4351
DZ_PG_32	WD	1962	60.0452
DZ_PG_33	WD	1962	61.9108
DZ_PG_34	WD	2002	66.3167
DZ_PG_35	WD	1971	63.7035
DZ_PG_36	WD	1990	63.847
DZ_PG_37	WD	1976	61.9246
DZ_PG_38	WD	1985	65.8676
DZ_PG_39	WD	1989	60.3029
DZ_PG_40	WD	2007	70.7574
DZ_PG_41	WD	2000	67.3936
DZ_PG_43	WD	2001	65.3491
DZ_PG_44	WD	1985	64.1128
DZ_PG_45	WD	2003	66.6696
DZ_PG_46	WD	1994	61.1918
DZ_PG_47	WD	1974	63.8107
DZ_PG_48	WD	1987	60.0575
DZ_PG_49	WD	2006	67.5254
DZ_PG_50	WD	1975	66.4783
DZ_PG_51	WD	1962	65.0604
DZ_PG_52	WD	1988	67.4905
DZ_PG_53	WD	1959	60.5736
DZ_PG_54	WD	1959	62.5001
DZ_PG_55	WD	1968	60.9029
DZ_PG_62	WD	2009	68.2283
DZ_PG_63	WD	2009	69.5643
DZ_PG_66	WD	2009	66.5088
DZ_PG_67	WD	2011	66.8284
DZ_PG_68	WD	2012	68.3375
DZ_PG_69	WD	2012	67.278
DZ_PG_72	WD	2015	68.7283
DZ_PG_74	WD	2012	69.1708

## Sheet: b_SilkLength
Genotype	year	silk_length_WD	silk_length_WW		WD			WW
DZ_PG_24	1950	119.216	127.477		0.279676	1938.33		2.02008	-3819.09
DZ_PG_08	1951	24.2351	72.9051		0.0328449	5.79909		0.221373	439.597
DZ_PG_20	1951	78.6111	147.323	R2	0.555578	12.7348	R2	0.589439	32.2058
DZ_PG_53	1959	121.759	133.622		72.5065	58		83.27	58
DZ_PG_54	1959	121.227	87.2398		11758.8	9406.19		86368.8	60158.4
DZ_PG_17	1961	160.46	91.201
DZ_PG_22	1961	85.458	104.631	pvalue	8.44206e-12		pvalue	8.24491e-13
DZ_PG_31	1961	177.93	153.922
DZ_PG_07	1962	69.6689	156.843		PhenoArch 2017
DZ_PG_32	1962	110.183	159.118
DZ_PG_33	1962	110.277	124.084
DZ_PG_51	1962	163.967	195.233
DZ_PG_27	1968	96.8478	80.3149
DZ_PG_55	1968	209.644	159.821
DZ_PG_02	1971	145.821	188.438
DZ_PG_05	1971	169.68	190.663
DZ_PG_35	1971	79.8188	163.341
DZ_PG_16	1973	117.685	97.9682		y = 1.9865x - 3775.2		y = 2.0201x - 3819.1
DZ_PG_21	1974	186.488	216.851		R² = 0.5556		R² = 0.5894
DZ_PG_30	1974	226.399	294.888
DZ_PG_47	1974	164.632	185.136
DZ_PG_50	1975	122.764	215.605
DZ_PG_10	1976	129.162	161.26
DZ_PG_37	1976	107.791	162.123
DZ_PG_04	1980	187.674	157.812
DZ_PG_19	1981	163.141	122.059
DZ_PG_09	1983	191.353	196.91
DZ_PG_38	1985	190.49	218.414
DZ_PG_44	1985	142.57	205.321
DZ_PG_48	1987	179.737	198.162
DZ_PG_52	1988	213.802	213.702
DZ_PG_39	1989	177.51	204.51
DZ_PG_36	1990	121.144	209.687
DZ_PG_18	1992	153.646	168.313
DZ_PG_46	1994	212.586	228.965
DZ_PG_14	1995	148.226	208.851
DZ_PG_12	1997	183.001	228.921
DZ_PG_06	1998	222.649	221.517
DZ_PG_03	1999	224.86	244.781
DZ_PG_13	2000	184.311	244.763
DZ_PG_41	2000	219.276	247.781
DZ_PG_43	2001	172.721	219.902
DZ_PG_01	2002	176.894	227.34
DZ_PG_25	2002	204.848	246.918
DZ_PG_28	2002	184.582	235.594
DZ_PG_34	2002	231.503	234.802
DZ_PG_11	2003	191.045	217.832
DZ_PG_45	2003	236.017	229.49
DZ_PG_26	2004	221.844	232.894
DZ_PG_23	2005	203.237	212.044
DZ_PG_49	2006	134.541	230.223
DZ_PG_40	2007	221.679	229.605
DZ_PG_62	2009	198.591	233.272
DZ_PG_63	2009	199.394	201.964
DZ_PG_66	2009	198.706	209.331
DZ_PG_67	2011	213.215	227.97
DZ_PG_68	2012	239.172	249.248
DZ_PG_69	2012	255.986	240.504
DZ_PG_74	2012	218.156	230.525
DZ_PG_72	2015	241.129	229.586

## Sheet: c_FertCohort
Grains sur l'essai multi local
Genotype	Scenario	year	Fertile cohorts		Cool scenario
DZ_PG_24	Cool	1950	20.8327		0.177905	-326.989				Fertile cohorts
DZ_PG_08	Cool	1951	15.3551		0.0181109	35.9557
DZ_PG_20	Cool	1951	20.7232	R2	0.641179	2.61371
DZ_PG_53	Cool	1959	20.9742		96.493	54
DZ_PG_54	Cool	1959	23.0617		659.19	368.9
DZ_PG_17	Cool	1961	21.9826
DZ_PG_22	Cool	1961	20.1974	pvalue	1.28143e-13	S
DZ_PG_31	Cool	1961	22.0176
DZ_PG_07	Cool	1962	21.9448
DZ_PG_32	Cool	1962	20.1466		HOT WD scenario
DZ_PG_33	Cool	1962	15.9422		0.150408	-282.309
DZ_PG_51	Cool	1962	27.8379		0.017793	35.3247				y = 0.1779x - 326.99		y = 0.1504x - 282.31
DZ_PG_27	Cool	1968	20.3663	R2	0.569572	2.56784				R² = 0.6412		R² = 0.5696
DZ_PG_55	Cool	1968	22.7973		71.4565	54
DZ_PG_02	Cool	1971	23.4737		471.17	356.065
DZ_PG_05	Cool	1971	28.4693
DZ_PG_35	Cool	1971	23.2408	pvalue	1.84328e-11	S
DZ_PG_16	Cool	1973	22.1762
DZ_PG_21	Cool	1974	20.9494
DZ_PG_30	Cool	1974	22.2264
DZ_PG_47	Cool	1974	23.2653
DZ_PG_50	Cool	1975	21.9119
DZ_PG_10	Cool	1976	24.1404
DZ_PG_37	Cool	1976	27.221
DZ_PG_04	Cool	1980	25.807
DZ_PG_19	Cool	1981	26.5231
DZ_PG_09	Cool	1983	28.5424
DZ_PG_44	Cool	1985	28.8545
DZ_PG_48	Cool	1987	29.3053
DZ_PG_52	Cool	1988	31.6398
DZ_PG_39	Cool	1989	30.2005
DZ_PG_46	Cool	1994	27.0318
DZ_PG_14	Cool	1995	31.7513
DZ_PG_12	Cool	1997	28.3797
DZ_PG_06	Cool	1998	32.12
DZ_PG_03	Cool	1999	30.7709
DZ_PG_13	Cool	2000	26.1345
DZ_PG_41	Cool	2000	31.2912
DZ_PG_43	Cool	2001	29.654
DZ_PG_01	Cool	2002	26.9173
DZ_PG_25	Cool	2002	29.2205
DZ_PG_34	Cool	2002	32.0348
DZ_PG_11	Cool	2003	28.278
DZ_PG_45	Cool	2003	33.1734
DZ_PG_26	Cool	2004	27.9225
DZ_PG_23	Cool	2005	26.7312
DZ_PG_49	Cool	2006	28.8527
DZ_PG_40	Cool	2007	32.4941
DZ_PG_62	Cool	2009	29.3892
DZ_PG_63	Cool	2009	28.0447
DZ_PG_66	Cool	2009	30.9648
DZ_PG_67	Cool	2011	28.1874
DZ_PG_68	Cool	2012	28.8704
DZ_PG_69	Cool	2012	30.1168
DZ_PG_74	Cool	2012	30.0022
DZ_PG_72	Cool	2015	26.1658
DZ_PG_24	Hot_WD	1950	11.503
DZ_PG_08	Hot_WD	1951	11.4934
DZ_PG_20	Hot_WD	1951	10.7215
DZ_PG_53	Hot_WD	1959	12.8467
DZ_PG_54	Hot_WD	1959	10.2418
DZ_PG_17	Hot_WD	1961	11.6249
DZ_PG_22	Hot_WD	1961	10.7083
DZ_PG_31	Hot_WD	1961	13.35
DZ_PG_07	Hot_WD	1962	11.8684
DZ_PG_32	Hot_WD	1962	10.0072
DZ_PG_33	Hot_WD	1962	6.26289
DZ_PG_51	Hot_WD	1962	16.6615
DZ_PG_27	Hot_WD	1968	10.4963
DZ_PG_55	Hot_WD	1968	12.9329
DZ_PG_02	Hot_WD	1971	14.6704
DZ_PG_05	Hot_WD	1971	17.9336
DZ_PG_35	Hot_WD	1971	14.8746
DZ_PG_16	Hot_WD	1973	13.8921
DZ_PG_21	Hot_WD	1974	13.3184
DZ_PG_30	Hot_WD	1974	11.8431
DZ_PG_47	Hot_WD	1974	15.1048
DZ_PG_50	Hot_WD	1975	16.8762
DZ_PG_10	Hot_WD	1976	14.4113
DZ_PG_37	Hot_WD	1976	14.8789
DZ_PG_04	Hot_WD	1980	17.5844
DZ_PG_19	Hot_WD	1981	17.4621
DZ_PG_09	Hot_WD	1983	18.5041
DZ_PG_44	Hot_WD	1985	20.4902
DZ_PG_48	Hot_WD	1987	21.2636
DZ_PG_52	Hot_WD	1988	17.2963
DZ_PG_39	Hot_WD	1989	20.5698
DZ_PG_46	Hot_WD	1994	18.0321
DZ_PG_14	Hot_WD	1995	17.1264
DZ_PG_12	Hot_WD	1997	19.41
DZ_PG_06	Hot_WD	1998	19.3443
DZ_PG_03	Hot_WD	1999	20.2132
DZ_PG_13	Hot_WD	2000	13.1616
DZ_PG_41	Hot_WD	2000	19.0809
DZ_PG_43	Hot_WD	2001	19.2106
DZ_PG_01	Hot_WD	2002	18.2356
DZ_PG_25	Hot_WD	2002	21.3221
DZ_PG_34	Hot_WD	2002	17.8576
DZ_PG_11	Hot_WD	2003	17.6989
DZ_PG_45	Hot_WD	2003	20.856
DZ_PG_26	Hot_WD	2004	15.8661
DZ_PG_23	Hot_WD	2005	21.0857
DZ_PG_49	Hot_WD	2006	20.0382
DZ_PG_40	Hot_WD	2007	24.8646
DZ_PG_62	Hot_WD	2009	20.8199
DZ_PG_63	Hot_WD	2009	15.6961
DZ_PG_66	Hot_WD	2009	14.0788
DZ_PG_67	Hot_WD	2011	18.1639
DZ_PG_68	Hot_WD	2012	22.6522
DZ_PG_69	Hot_WD	2012	19.1385
DZ_PG_74	Hot_WD	2012	19.3807
DZ_PG_72	Hot_WD	2015	16.8322
DZ_PG_24	Hot_WW	1950	24.0603
DZ_PG_08	Hot_WW	1951	20.609
DZ_PG_20	Hot_WW	1951	22.6249
DZ_PG_53	Hot_WW	1959	23.1376
DZ_PG_54	Hot_WW	1959	23.4291
DZ_PG_17	Hot_WW	1961	19.2498
DZ_PG_22	Hot_WW	1961	25.1951
DZ_PG_31	Hot_WW	1961	23.261
DZ_PG_07	Hot_WW	1962	24.5766
DZ_PG_32	Hot_WW	1962	21.6478
DZ_PG_33	Hot_WW	1962	15.2711
DZ_PG_51	Hot_WW	1962	29.2417
DZ_PG_27	Hot_WW	1968	21.6683
DZ_PG_55	Hot_WW	1968	24.942
DZ_PG_02	Hot_WW	1971	23.6062
DZ_PG_05	Hot_WW	1971	27.4432
DZ_PG_35	Hot_WW	1971	24.1687
DZ_PG_16	Hot_WW	1973	27.1408
DZ_PG_21	Hot_WW	1974	22.8476
DZ_PG_30	Hot_WW	1974	22.9161
DZ_PG_47	Hot_WW	1974	25.8511
DZ_PG_50	Hot_WW	1975	26.1172
DZ_PG_10	Hot_WW	1976	23.592
DZ_PG_37	Hot_WW	1976	28.7431
DZ_PG_04	Hot_WW	1980	25.4117
DZ_PG_19	Hot_WW	1981	25.7806
DZ_PG_09	Hot_WW	1983	28.0768
DZ_PG_38	Hot_WW	1985
DZ_PG_44	Hot_WW	1985	27.4532
DZ_PG_48	Hot_WW	1987	31.3046
DZ_PG_52	Hot_WW	1988	26.4232
DZ_PG_39	Hot_WW	1989	31.9949
DZ_PG_36	Hot_WW	1990
DZ_PG_18	Hot_WW	1992
DZ_PG_46	Hot_WW	1994	24.665
DZ_PG_14	Hot_WW	1995	29.1515
DZ_PG_12	Hot_WW	1997	26.3608
DZ_PG_06	Hot_WW	1998	29.1181
DZ_PG_03	Hot_WW	1999	29.3246
DZ_PG_13	Hot_WW	2000	23.8898
DZ_PG_41	Hot_WW	2000	28.7417
DZ_PG_43	Hot_WW	2001	27.4905
DZ_PG_01	Hot_WW	2002	27.6444
DZ_PG_25	Hot_WW	2002	30.99
DZ_PG_28	Hot_WW	2002
DZ_PG_34	Hot_WW	2002	27.3498
DZ_PG_11	Hot_WW	2003	25.5099
DZ_PG_45	Hot_WW	2003	31.9784
DZ_PG_26	Hot_WW	2004	24.1642
DZ_PG_23	Hot_WW	2005	32.9278
DZ_PG_49	Hot_WW	2006	33.2561
DZ_PG_40	Hot_WW	2007	34.5245
DZ_PG_62	Hot_WW	2009	27.1095
DZ_PG_63	Hot_WW	2009	26.4391
DZ_PG_66	Hot_WW	2009	26.2958
DZ_PG_67	Hot_WW	2011	24.4384
DZ_PG_68	Hot_WW	2012	28.8509
DZ_PG_69	Hot_WW	2012	27.1609
DZ_PG_74	Hot_WW	2012	30.5381
DZ_PG_72	Hot_WW	2015	25.6367
DZ_PG_24	Warm_WW	1950	19.5363
DZ_PG_08	Warm_WW	1951	20.7975
DZ_PG_20	Warm_WW	1951	21.7228
DZ_PG_53	Warm_WW	1959	23.0745
DZ_PG_54	Warm_WW	1959	28.0116
DZ_PG_17	Warm_WW	1961	18.6194
DZ_PG_22	Warm_WW	1961	22.825
DZ_PG_31	Warm_WW	1961	16.8517
DZ_PG_07	Warm_WW	1962	19.7229
DZ_PG_32	Warm_WW	1962	19.8928
DZ_PG_33	Warm_WW	1962	14.729
DZ_PG_51	Warm_WW	1962	30.5375
DZ_PG_27	Warm_WW	1968	18.3938
DZ_PG_55	Warm_WW	1968	17.8533
DZ_PG_02	Warm_WW	1971	31.2974
DZ_PG_05	Warm_WW	1971	33.3571
DZ_PG_35	Warm_WW	1971	31.6636
DZ_PG_16	Warm_WW	1973	30.2653
DZ_PG_21	Warm_WW	1974	19.0609
DZ_PG_30	Warm_WW	1974	21.4782
DZ_PG_47	Warm_WW	1974	27.866
DZ_PG_50	Warm_WW	1975	27.0756
DZ_PG_10	Warm_WW	1976	27.7513
DZ_PG_37	Warm_WW	1976	30.2674
DZ_PG_04	Warm_WW	1980	25.6146
DZ_PG_19	Warm_WW	1981	29.6043
DZ_PG_09	Warm_WW	1983	29.6104
DZ_PG_38	Warm_WW	1985
DZ_PG_44	Warm_WW	1985	33.969
DZ_PG_48	Warm_WW	1987	37.9496
DZ_PG_52	Warm_WW	1988	32.8686
DZ_PG_39	Warm_WW	1989	36.212
DZ_PG_36	Warm_WW	1990
DZ_PG_46	Warm_WW	1994	24.9351
DZ_PG_14	Warm_WW	1995	29.7463
DZ_PG_12	Warm_WW	1997	31.3978
DZ_PG_06	Warm_WW	1998	41.4025
DZ_PG_03	Warm_WW	1999	37.6492
DZ_PG_13	Warm_WW	2000	32.9877
DZ_PG_41	Warm_WW	2000	31.5941
DZ_PG_43	Warm_WW	2001	37.9534
DZ_PG_01	Warm_WW	2002	34.2977
DZ_PG_25	Warm_WW	2002	34.799
DZ_PG_28	Warm_WW	2002
DZ_PG_34	Warm_WW	2002	32.1971
DZ_PG_11	Warm_WW	2003	32.4096
DZ_PG_45	Warm_WW	2003	35.0235
DZ_PG_26	Warm_WW	2004	33.2355
DZ_PG_23	Warm_WW	2005	34.9436
DZ_PG_49	Warm_WW	2006	32.9457
DZ_PG_40	Warm_WW	2007	35.726
DZ_PG_62	Warm_WW	2009	29.268
DZ_PG_63	Warm_WW	2009	31.9802
DZ_PG_66	Warm_WW	2009	36.1121
DZ_PG_67	Warm_WW	2011	35.3254
DZ_PG_68	Warm_WW	2012	33.9241
DZ_PG_69	Warm_WW	2012	36.6874
DZ_PG_74	Warm_WW	2012	39.2589
DZ_PG_72	Warm_WW	2015	32.4406

## Sheet: d_rhPAD
Scenario	Genotype	year	rhPAD						WD				WW
WD	DZ_PG_01	2002	0.664736	33.5264					0.205859	-377.797			0.192263	-353.83
WD	DZ_PG_02	1971	0.752321	24.7679					0.023215	46.0997			0.024744	49.136
WD	DZ_PG_03	1999	0.650713	34.9287				R2	0.575505	3.37736		R2	0.510027	3.59981
WD	DZ_PG_04	1980	0.664863	33.5137					78.6329	58			60.3738	58
WD	DZ_PG_05	1971	0.763276	23.6724					896.931	661.581			782.362	751.6
WD	DZ_PG_06	1998	0.661463	33.8537
WD	DZ_PG_07	1962	0.761968	23.8032				pvalue	2.19508e-12			pvalue	1.48885e-10
WD	DZ_PG_08	1951	0.728174	27.1826
WD	DZ_PG_09	1983	0.744481	25.5519
WD	DZ_PG_10	1976	0.734004	26.5996
WD	DZ_PG_11	2003	0.675641	32.4359
WD	DZ_PG_12	1997	0.670192	32.9808		y = 0.1923x - 353.83	y = 0.2059x - 377.8
WD	DZ_PG_13	2000	0.638065	36.1935		R² = 0.51	R² = 0.5755
WD	DZ_PG_14	1995	0.631812	36.8188
WD	DZ_PG_16	1973	0.742845	25.7155
WD	DZ_PG_17	1961	0.741593	25.8407
WD	DZ_PG_18	1992	0.586017	41.3983
WD	DZ_PG_19	1981	0.689374	31.0626
WD	DZ_PG_20	1951	0.737492	26.2508
WD	DZ_PG_21	1974	0.709837	29.0163
WD	DZ_PG_22	1961	0.717229	28.2771
WD	DZ_PG_23	2005	0.652354	34.7646
WD	DZ_PG_24	1950	0.698115	30.1885
WD	DZ_PG_25	2002	0.620056	37.9944
WD	DZ_PG_26	2004	0.611196	38.8804
WD	DZ_PG_27	1968	0.702362	29.7638
WD	DZ_PG_28	2002	0.676115	32.3885
WD	DZ_PG_30	1974	0.764599	23.5401
WD	DZ_PG_31	1961	0.732184	26.7816
WD	DZ_PG_32	1962	0.742211	25.7789
WD	DZ_PG_33	1962	0.732194	26.7806
WD	DZ_PG_34	2002	0.6533	34.67
WD	DZ_PG_35	1971	0.750116	24.9884
WD	DZ_PG_36	1990	0.715841	28.4159
WD	DZ_PG_37	1976	0.71695	28.305
WD	DZ_PG_38	1985	0.60224	39.776
WD	DZ_PG_39	1989	0.675051	32.4949
WD	DZ_PG_40	2007	0.696635	30.3365
WD	DZ_PG_41	2000	0.6778	32.22
WD	DZ_PG_43	2001	0.68793	31.207
WD	DZ_PG_44	1985	0.728295	27.1705
WD	DZ_PG_45	2003	0.588857	41.1143
WD	DZ_PG_46	1994	0.608986	39.1014
WD	DZ_PG_47	1974	0.767754	23.2246
WD	DZ_PG_48	1987	0.682879	31.7121
WD	DZ_PG_49	2006	0.653896	34.6104
WD	DZ_PG_50	1975	0.72331	27.669
WD	DZ_PG_51	1962	0.762268	23.7732
WD	DZ_PG_52	1988	0.71691	28.309
WD	DZ_PG_53	1959	0.770253	22.9747
WD	DZ_PG_54	1959	0.755692	24.4308
WD	DZ_PG_55	1968	0.731381	26.8619
WD	DZ_PG_62	2009	0.641799	35.8201
WD	DZ_PG_63	2009	0.636772	36.3228
WD	DZ_PG_66	2009	0.654	34.6
WD	DZ_PG_67	2011	0.625686	37.4314
WD	DZ_PG_68	2012	0.649912	35.0088
WD	DZ_PG_69	2012	0.603559	39.6441
WD	DZ_PG_72	2015	0.660667	33.9333
WD	DZ_PG_74	2012	0.67897	32.103
WW	DZ_PG_01	2002	0.676991	32.3009
WW	DZ_PG_02	1971	0.751512	24.8488
WW	DZ_PG_03	1999	0.6779	32.21
WW	DZ_PG_04	1980	0.701623	29.8377
WW	DZ_PG_05	1971	0.774342	22.5658
WW	DZ_PG_06	1998	0.714431	28.5569
WW	DZ_PG_07	1962	0.785929	21.4071
WW	DZ_PG_08	1951	0.748042	25.1958
WW	DZ_PG_09	1983	0.783555	21.6445
WW	DZ_PG_10	1976	0.775641	22.4359
WW	DZ_PG_11	2003	0.707416	29.2584
WW	DZ_PG_12	1997	0.694461	30.5539
WW	DZ_PG_13	2000	0.675915	32.4085
WW	DZ_PG_14	1995	0.667884	33.2116
WW	DZ_PG_16	1973	0.784461	21.5539
WW	DZ_PG_17	1961	0.765793	23.4207
WW	DZ_PG_18	1992	0.621939	37.8061
WW	DZ_PG_19	1981	0.741721	25.8279
WW	DZ_PG_20	1951	0.757004	24.2996
WW	DZ_PG_21	1974	0.776279	22.3721
WW	DZ_PG_22	1961	0.762091	23.7909
WW	DZ_PG_23	2005	0.67303	32.697
WW	DZ_PG_24	1950	0.70618	29.382
WW	DZ_PG_25	2002	0.664793	33.5207
WW	DZ_PG_26	2004	0.650562	34.9438
WW	DZ_PG_27	1968	0.774357	22.5643
WW	DZ_PG_28	2002	0.720424	27.9576
WW	DZ_PG_30	1974	0.778933	22.1067
WW	DZ_PG_31	1961	0.784289	21.5711
WW	DZ_PG_32	1962	0.764059	23.5941
WW	DZ_PG_33	1962	0.779747	22.0253
WW	DZ_PG_34	2002	0.680756	31.9244
WW	DZ_PG_35	1971	0.760219	23.9781
WW	DZ_PG_36	1990	0.743725	25.6275
WW	DZ_PG_37	1976	0.735737	26.4263
WW	DZ_PG_38	1985	0.611552	38.8448
WW	DZ_PG_39	1989	0.683424	31.6576
WW	DZ_PG_40	2007	0.729978	27.0022
WW	DZ_PG_41	2000	0.705033	29.4967
WW	DZ_PG_43	2001	0.750639	24.9361
WW	DZ_PG_44	1985	0.768704	23.1296
WW	DZ_PG_45	2003	0.633313	36.6687
WW	DZ_PG_46	1994	0.632656	36.7344
WW	DZ_PG_47	1974	0.774985	22.5015
WW	DZ_PG_48	1987	0.716436	28.3564
WW	DZ_PG_49	2006	0.66343	33.657
WW	DZ_PG_50	1975	0.739848	26.0152
WW	DZ_PG_51	1962	0.789054	21.0946
WW	DZ_PG_52	1988	0.749232	25.0768
WW	DZ_PG_53	1959	0.790093	20.9907
WW	DZ_PG_54	1959	0.751699	24.8301
WW	DZ_PG_55	1968	0.778603	22.1397
WW	DZ_PG_62	2009	0.674625	32.5375
WW	DZ_PG_63	2009	0.664535	33.5465
WW	DZ_PG_66	2009	0.70302	29.698
WW	DZ_PG_67	2011	0.642918	35.7082
WW	DZ_PG_68	2012	0.675276	32.4724
WW	DZ_PG_69	2012	0.633634	36.6366
WW	DZ_PG_72	2015	0.709334	29.0666
WW	DZ_PG_74	2012	0.700874	29.9126

## Sheet: e_RIE
Genotype	Density	year	RIE
DZ_PG_01	9	2002	0.237339		0.00157803	-2.97522
DZ_PG_02	9	1971	0.15819		0.000215482	0.427898
DZ_PG_03	9	1999	0.165478	R2	0.480427	0.0313487
DZ_PG_04	9	1980	0.162394		53.6301	58
DZ_PG_05	9	1971	0.147197		0.0527045	0.0569991
DZ_PG_06	9	1998	0.156014
DZ_PG_07	9	1962	0.0933596	pvalue	8.39042e-10	S
DZ_PG_08	9	1951	0.159613
DZ_PG_09	9	1983	0.130902
DZ_PG_10	9	1976	0.132115
DZ_PG_11	9	2003	0.20722
DZ_PG_12	9	1997	0.178075
DZ_PG_13	9	2000	0.172514
DZ_PG_14	9	1995	0.171747
DZ_PG_16	9	1973	0.135146
DZ_PG_17	9	1961	0.120034
DZ_PG_18	9	1992	0.234584
DZ_PG_19	9	1981	0.155956			y = 0.0016x - 2.9752
DZ_PG_20	9	1951	0.115286			R² = 0.4804
DZ_PG_21	9	1974	0.110092
DZ_PG_22	9	1961	0.147536
DZ_PG_23	9	2005	0.165475
DZ_PG_24	9	1950	0.159906
DZ_PG_25	9	2002	0.194584
DZ_PG_26	9	2004	0.207819
DZ_PG_27	9	1968	0.101505
DZ_PG_28	9	2002	0.196728
DZ_PG_30	9	1974	0.115701
DZ_PG_31	9	1961	0.104246
DZ_PG_32	9	1962	0.120841
DZ_PG_33	9	1962	0.10998
DZ_PG_34	9	2002	0.211356
DZ_PG_35	9	1971	0.133411
DZ_PG_36	9	1990	0.139855
DZ_PG_37	9	1976	0.137017
DZ_PG_38	9	1985	0.249062
DZ_PG_39	9	1989	0.22205
DZ_PG_40	9	2007	0.179195
DZ_PG_41	9	2000	0.191254
DZ_PG_43	9	2001	0.155338
DZ_PG_44	9	1985	0.160508
DZ_PG_45	9	2003	0.168294
DZ_PG_46	9	1994	0.19762
DZ_PG_47	9	1974	0.120606
DZ_PG_48	9	1987	0.141218
DZ_PG_49	9	2006	0.187927
DZ_PG_50	9	1975	0.136376
DZ_PG_51	9	1962	0.0658758
DZ_PG_52	9	1988	0.111802
DZ_PG_53	9	1959	0.0954936
DZ_PG_54	9	1959	0.0982425
DZ_PG_55	9	1968	0.0833734
DZ_PG_62	9	2009	0.177646
DZ_PG_63	9	2009	0.207144
DZ_PG_66	9	2009	0.196419
DZ_PG_67	9	2011	0.252841
DZ_PG_68	9	2012	0.212722
DZ_PG_69	9	2012	0.201348
DZ_PG_72	9	2015	0.13191
DZ_PG_74	9	2012	0.161135

## Sheet: f_RootShoot
Genotype	year	root.shoot
DZ_PG_01	2002	1.07825		0.00493392	-8.79155
DZ_PG_06	1998	0.983628		0.00109833	2.18246
DZ_PG_07	1962	0.966058	R2	0.418843	0.118105
DZ_PG_08	1951	0.896817		20.1798	28
DZ_PG_09	1983	0.933715		0.281484	0.390567
DZ_PG_10	1976	0.929476
DZ_PG_11	2003	0.987844	pvalue	0.000110991	S
DZ_PG_12	1997	1.01837
DZ_PG_13	2000	1.30057
DZ_PG_14	1995	0.977762
DZ_PG_16	1973	1.01537
DZ_PG_17	1961	0.941086			y = 0.0049x - 8.7915
DZ_PG_19	1981	0.922075			R² = 0.4188
DZ_PG_24	1950	0.948141
DZ_PG_26	2004	1.42641
DZ_PG_31	1961	0.766294
DZ_PG_35	1971	0.916029
DZ_PG_40	2007	1.1427
DZ_PG_41	2000	1.09873
DZ_PG_44	1985	0.879081
DZ_PG_45	2003	1.1303
DZ_PG_50	1975	1.04093
DZ_PG_52	1988	1.06026
DZ_PG_53	1959	0.828654
DZ_PG_55	1968	0.682654
DZ_PG_62	2009	1.0932
DZ_PG_63	2009	1.12384
DZ_PG_67	2011	1.268
DZ_PG_69	2012	0.936136
DZ_PG_72	2015	1.06713

## Sheet: g_LER
Genotype	year	Psi	LER m j-1	stress	LER cm j-1		WW			WD
DZ_PG_01	2002	1	0.0624298	WW	6.24298		0.00034205	5.82296		-0.0144096	30.5071
DZ_PG_02	1971	1	0.0672076	WW	6.72076		0.00562739	11.1718		0.0049699	9.86568
DZ_PG_03	1999	1	0.0615791	WW	6.15791		8.03105e-05	0.618944		0.157404	0.545218
DZ_PG_04	1980	1	0.0592974	WW	5.92974		0.00369458	46		8.4064	45
DZ_PG_05	1971	1	0.0663611	WW	6.63611		0.00141536	17.6222		2.49891	13.3768
DZ_PG_06	1998	1	0.0694771	WW	6.94771
DZ_PG_07	1962	1	0.0784445	WW	7.84445		0.951795	NS		0.00576243	S
DZ_PG_08	1951	1	0.0513474	WW	5.13474
DZ_PG_09	1983	1	0.0619733	WW	6.19733								y = 3E-06x + 0.0582		y = -0.0001x + 0.3051
DZ_PG_10	1976	1	0.0623327	WW	6.23327								R² = 8E-05		R² = 0.1574
DZ_PG_11	2003	1	0.0623304	WW	6.23304
DZ_PG_12	1997	1	0.0645214	WW	6.45214
DZ_PG_13	2000	1	0.0643056	WW	6.43056
DZ_PG_14	1995	1	0.0673645	WW	6.73645
DZ_PG_15	1997	1	0.0677247	WW	6.77247
DZ_PG_16	1973	1	0.0759688	WW	7.59688
DZ_PG_17	1961	1	0.0553785	WW	5.53785
DZ_PG_18	1992	1	0.0637976	WW	6.37976
DZ_PG_19	1981	1	0.0655809	WW	6.55809
DZ_PG_21	1974	1	0.0647162	WW	6.47162
DZ_PG_22	1961	1	0.0608745	WW	6.08745
DZ_PG_23	2005	1	0.0751997	WW	7.51997
DZ_PG_24	1950	1	0.0585008	WW	5.85008
DZ_PG_25	2002	1	0.0605477	WW	6.05477
DZ_PG_26	2004	1	0.0720739	WW	7.20739
DZ_PG_28	2002	1	0.0571883	WW	5.71883
DZ_PG_29	1985	1	0.0705101	WW	7.05101
DZ_PG_30	1974	1	0.0737986	WW	7.37986
DZ_PG_31	1961	1	0.0636351	WW	6.36351
DZ_PG_33	1962	1	0.0688351	WW	6.88351
DZ_PG_34	2002	1	0.0678635	WW	6.78635
DZ_PG_36	1990	1	0.0652746	WW	6.52746
DZ_PG_37	1976	1	0.0686709	WW	6.86709
DZ_PG_38	1985	1	0.0569016	WW	5.69016
DZ_PG_39	1989	1	0.0603989	WW	6.03989
DZ_PG_40	2007	1	0.0669281	WW	6.69281
DZ_PG_41	2000	1	0.0659535	WW	6.59535
DZ_PG_42	1993	1	0.0581642	WW	5.81642
DZ_PG_43	2001	1	0.0630904	WW	6.30904
DZ_PG_44	1985	1	0.0583881	WW	5.83881
DZ_PG_45	2003	1	0.0655919	WW	6.55919
DZ_PG_46	1994	1	0.057255	WW	5.7255
DZ_PG_47	1974	1	0.0756167	WW	7.56167
DZ_PG_48	1987	1	0.0588876	WW	5.88876
DZ_PG_49	2006	1	0.0657325	WW	6.57325
DZ_PG_50	1975	1	0.0630067	WW	6.30067
DZ_PG_51	1962	1	0.078605	WW	7.8605
DZ_PG_52	1988	1	0.0713236	WW	7.13236
DZ_PG_53	1959	1		WW
DZ_PG_54	1959	1		WW
DZ_PG_55	1968	1		WW
DZ_PG_56	1980	1		WW
DZ_PG_01	2002	9	0.0171744	WD	1.71744
DZ_PG_02	1971	9	0.0180163	WD	1.80163
DZ_PG_03	1999	9	0.00997291	WD	0.997291
DZ_PG_04	1980	9	0.0259233	WD	2.59233
DZ_PG_05	1971	9	0.0273424	WD	2.73424
DZ_PG_06	1998	9	0.0125345	WD	1.25345
DZ_PG_07	1962	9	0.0285553	WD	2.85553
DZ_PG_08	1951	9	0.0140242	WD	1.40242
DZ_PG_09	1983	9	0.0188089	WD	1.88089
DZ_PG_10	1976	9	0.0157157	WD	1.57157
DZ_PG_11	2003	9	0.0190942	WD	1.90942
DZ_PG_12	1997	9	0.0156369	WD	1.56369
DZ_PG_13	2000	9	0.0139587	WD	1.39587
DZ_PG_14	1995	9	0.0171019	WD	1.71019
DZ_PG_15	1997	9	0.0274064	WD	2.74064
DZ_PG_16	1973	9	0.0280087	WD	2.80087
DZ_PG_17	1961	9	0.0210672	WD	2.10672
DZ_PG_18	1992	9	0.0144378	WD	1.44378
DZ_PG_19	1981	9	0.0217763	WD	2.17763
DZ_PG_21	1974	9	0.027033	WD	2.7033
DZ_PG_22	1961	9	0.0143877	WD	1.43877
DZ_PG_23	2005	9	0.020509	WD	2.0509
DZ_PG_24	1950	9	0.0220744	WD	2.20744
DZ_PG_25	2002	9	0.0143237	WD	1.43237
DZ_PG_26	2004	9	0.0183676	WD	1.83676
DZ_PG_28	2002	9	0.0144866	WD	1.44866
DZ_PG_29	1985	9	0.0163601	WD	1.63601
DZ_PG_30	1974	9	0.0257566	WD	2.57566
DZ_PG_31	1961	9	0.0243451	WD	2.43451
DZ_PG_33	1962	9	0.0192063	WD	1.92063
DZ_PG_34	2002	9	0.0249865	WD	2.49865
DZ_PG_36	1990	9	0.0146594	WD	1.46594
DZ_PG_37	1976	9	0.0237329	WD	2.37329
DZ_PG_38	1985	9	0.0189925	WD	1.89925
DZ_PG_39	1989	9	0.0227643	WD	2.27643
DZ_PG_40	2007	9	0.00586928	WD	0.586928
DZ_PG_41	2000	9	0.0201167	WD	2.01167
DZ_PG_43	2001	9	0.0174471	WD	1.74471
DZ_PG_44	1985	9	0.0120253	WD	1.20253
DZ_PG_45	2003	9	0.00861739	WD	0.861739
DZ_PG_46	1994	9	0.0144035	WD	1.44035
DZ_PG_47	1974	9	0.0312602	WD	3.12602
DZ_PG_48	1987	9	0.018657	WD	1.8657
DZ_PG_49	2006	9	0.0197858	WD	1.97858
DZ_PG_50	1975	9	0.00904529	WD	0.904529
DZ_PG_51	1962	9	0.0271282	WD	2.71282
DZ_PG_52	1988	9	0.0218577	WD	2.18577
DZ_PG_53	1959	9		WD
DZ_PG_54	1959	9		WD
DZ_PG_55	1968	9		WD
DZ_PG_56	1980	9		WD

## Sheet: h_sto_cond
Genotype	year	Gs
DZ_PG_01	2002	119.954		0.138877	-156.154
DZ_PG_02	1971	120.91		0.0614801	122.151
DZ_PG_03	1999	126.487		0.0863348	9.31763
DZ_PG_04	1980	144.002		5.10261	54
DZ_PG_05	1971	125.19		442.999	4688.18
DZ_PG_06	1998	125.021
DZ_PG_08	1951	109.165	pvalue	0.0279504
DZ_PG_09	1983	125.683
DZ_PG_10	1976	109.615
DZ_PG_11	2003	118.747								y = 0.1389x - 156.15
DZ_PG_12	1997	126.187								R² = 0.0863
DZ_PG_13	2000	126.287
DZ_PG_14	1995	122.121								0.086
DZ_PG_16	1973	131.158								0.293258
DZ_PG_17	1961	102.547
DZ_PG_19	1981	125.809
DZ_PG_20	1951	112.59
DZ_PG_21	1974	115.758
DZ_PG_22	1961	124.183
DZ_PG_23	2005	116.958
DZ_PG_24	1950	105.092
DZ_PG_25	2002	126.158
DZ_PG_26	2004	126.749
DZ_PG_27	1968	96.6441
DZ_PG_31	1961	105.949
DZ_PG_32	1962	104.259
DZ_PG_33	1962	124.374
DZ_PG_34	2002	134.67
DZ_PG_35	1971	131.277
DZ_PG_37	1976	117.665
DZ_PG_40	2007	126.208
DZ_PG_41	2000	117.473
DZ_PG_43	2001	124.038
DZ_PG_44	1985	114.247
DZ_PG_45	2003	108.287
DZ_PG_47	1974	114.887
DZ_PG_48	1987	120.997
DZ_PG_49	2006	106.315
DZ_PG_50	1975	103.126
DZ_PG_51	1962	124.503
DZ_PG_52	1988	127.317
DZ_PG_53	1959	126.238
DZ_PG_54	1959	120.963
DZ_PG_55	1968	115.157
DZ_PG_62	2009	134.489
DZ_PG_63	2009	120.066
DZ_PG_66	2009	136.713
DZ_PG_67	2011	129.317
DZ_PG_68	2012	107.326
DZ_PG_69	2012	117.05
DZ_PG_72	2015	125.409
DZ_PG_74	2012	108.779
DZ_PG_78	2013	113.116
DZ_PG_82	2015	126.541
DZ_PG_85	1962	114.334
DZ_PG_97	2014	122.321

## Sheet: i_wue
Valeurs corrigées Nadir oct 2021			WW	WD
DAS	Genotype		mg mm-3	mg mm-3		WW
	DZ_PG_47	1974	101.918	102.5		0.0740962	-37.6409
	DZ_PG_07	1962	113.401	109.539		0.0461406	91.6248
	DZ_PG_26	2004	116.295	112.477	r2	0.04257	6.71263
	DZ_PG_12	1997	104.77	106.683		2.57884	58
	DZ_PG_50	1975	102.795	96.9495		116.201	2613.44
	DZ_PG_13	2000	113.171	107.878
	DZ_PG_53	1959	104.423	100.329	pvalue	0.113733	NS
	DZ_PG_14	1995	103.849	101.494
	DZ_PG_06	1998	106.448	109.012
	DZ_PG_19	1981	111.031	113.35		WD
	DZ_PG_33	1962	112.36	103.992		0.0796104	-52.2438
	DZ_PG_31	1961	108.799	110.342		0.0472992	93.9254
	DZ_PG_08	1951	110.489	101.045	r2	0.0465687	6.88117
	DZ_PG_25	2002	115.376	114.855		2.83291	58
	DZ_PG_02	1971	105.69	102.925		134.14	2746.33
	DZ_PG_74	2012	107.589	106.08
	DZ_PG_20	1951	105.189	101.762	pvalue	0.097727	NS
	DZ_PG_03	1999	106.167	104.764
	DZ_PG_01	2002	101.006	97.2827
	DZ_PG_23	2005	116.388	111.27
	DZ_PG_28	2002	112.931	104.958
	DZ_PG_49	2006	106.079	99.1052
	DZ_PG_72	2015	105.389	102.676
	DZ_PG_68	2012	115.603	105.847
	DZ_PG_40	2007	111.773	105.839
	DZ_PG_30	1974	110.229	110.781
	DZ_PG_09	1983	109.189	107.129
	DZ_PG_48	1987	107.275	102.479
	DZ_PG_22	1961	102.863	102.047
	DZ_PG_24	1950	103.646	99.7339
	DZ_PG_66	2009	100.915	100.706
	DZ_PG_45	2003	129.076	129.523
	DZ_PG_17	1961	103.846	99.0447
	DZ_PG_51	1962	113.5	110.427
	DZ_PG_34	2002	105.473	101.551
	DZ_PG_38	1985	132.475	125.125
	DZ_PG_62	2009	112.947	109.432
	DZ_PG_55	1968	113.863	107.284
	DZ_PG_18	1992	130.896	128.109
	DZ_PG_37	1976	106.07	102.411
	DZ_PG_36	1990	109.08	105.094
	DZ_PG_05	1971	100.946	97.6325
	DZ_PG_21	1974	109.644	105.293
	DZ_PG_67	2011	108.063	104.92
	DZ_PG_10	1976	104.538	99.5138
	DZ_PG_63	2009	111.667	107.515
	DZ_PG_32	1962	109.272	103.287
	DZ_PG_35	1971	104.906	99.344
	DZ_PG_54	1959	104.481	100.356
	DZ_PG_41	2000	104.578	99.7593
	DZ_PG_43	2001	113.703	100.756
	DZ_PG_44	1985	103.316	102.613
	DZ_PG_52	1988	111.921	103.787
	DZ_PG_69	2012	120.624	114.016
	DZ_PG_39	1989	106.656	107.499
	DZ_PG_16	1973	110.77	101.965
	DZ_PG_46	1994	113.201	111.063
	DZ_PG_04	1980	114.731	118.506
	DZ_PG_11	2003	98.6767	96.4549
	DZ_PG_27	1968	107.472	102.124
