# Supplementary material for: Physiological adaptive traits are a potential allele reservoir for maize genetic progress under challenging conditions
Source: Nat Commun. 2022 Jun 9;13:3225. doi: 10.1038/s41467-022-30872-w (PMC9184527; doi:10.1038/s41467-022-30872-w)
Supplement: Supplementary file 8 — Supplementary Dataset 6 [file 41467_2022_30872_MOESM8_ESM.xlsx]

## Sheet: ReadMe
Fig. 6 | The genetic progress (green and orange arrows) accounted for the largest part of the genetic variabilities of vegetative phase duration and of architecture, and for a small part of the genetic variability of stomatal conductance
Each sheet presents the raw data for the values of rhPAD, stomatal conductance and duration of the vegetative phase in the genetic progress panel and in the diversit panel
Metadata for each column (trait entity, trait characteristic, method, unit, phenological stage, together with the mapping of this information onto public ontologies are presented in
https://doi.org/10.15454/KLD0GH			phenomic dataset / exp_a_PhenoArch_ZA17/exp_a_PhenoArch_ZA17_data						for the genetic progress panel
(choose 'English' and press on 'tree' for displaying files organized in directories)

## Sheet: Genetic progress panel
Variety	Year_Release	rhPAD		Variety	Year_Release	Stomatal_ conductance		Variety	Year_Release	Vegetative_duration
1	2002	0.323		1	2002	120		1	1974	62.08
2	1971	0.248		2	1971	120.9		2	1961	64.74
3	1999	0.322		3	1999	126.5		3	2001	63.82
4	1980	0.298		4	1980	144		4	1968	60.26
5	1971	0.226		5	1971	125.2		6	2000	65.67
6	1998	0.286		6	1998	125		7	1983	59.93
7	1962	0.214		8	1951	109.2		8	1971	65.05
8	1951	0.252		9	1983	125.7		9	1974	58
9	1983	0.216		10	1976	109.6		10	2002	64.06
10	1976	0.224		11	2003	118.7		11	1962	63.55
11	2003	0.293		12	1997	126.2		12	2007	67.19
12	1997	0.306		13	2000	126.3		13	1985	64.57
13	2000	0.324		14	1995	122.1		14	1989	59.68
14	1995	0.332		16	1973	131.2		16	1951	62.81
16	1973	0.216		17	1961	102.5		17	1998	70.55
17	1961	0.234		18	1992	NA		18	1976	60.83
18	1992	0.378		19	1981	125.8		20	1999	66.13
19	1981	0.258		20	1951	112.6		21	1974	56.26
20	1951	0.243		21	1974	115.8		22	1962	57.89
21	1974	0.224		22	1961	124.2		23	1959	59.89
22	1961	0.238		23	2005	117		24	2002	63.7
23	2005	0.327		24	1950	105.1		25	1987	60.4
24	1950	0.294		25	2002	126.2		26	1959	59.18
25	2002	0.335		26	2004	126.7		27	1995	67.84
26	2004	0.349		27	1968	96.6		28	2006	66.02
27	1968	0.226		30	1974	NA		30	1961	63.15
28	2002	0.28		31	1961	105.9		31	1951	61.97
30	1974	0.221		32	1962	104.3		32	1976	62.16
31	1961	0.216		33	1962	124.4		33	2003	65.17
32	1962	0.236		34	2002	134.7		34	1975	64.44
33	1962	0.22		35	1971	131.3		35	1981	67.16
34	2002	0.319		37	1976	117.7		37	2004	68.15
35	1971	0.24		39	1989	NA		38	1961	56.48
36	1990	0.256		40	2007	126.2		39	1971	61.56
37	1976	0.264		41	2000	117.5		40	2009	66.86
38	1985	0.388		43	2001	124		41	2003	64.43
39	1989	0.317		44	1985	114.2		43	1994	59.15
40	2007	0.27		45	2003	108.3		44	1962	59.58
41	2000	0.295		46	1994	NA		45	1988	64.31
43	2001	0.249		47	1974	114.9		47	2005	64.3
44	1985	0.231		48	1987	121		48	1962	59.51
45	2003	0.367		49	2006	106.3		49	1968	59.91
46	1994	0.367		50	1975	103.1		50	1950	60.55
47	1974	0.225		51	1962	124.5		51	1997	61.66
48	1987	0.284		52	1988	127.3		52	2002	63.79
49	2006	0.337		53	1959	126.2		53	1980	56.57
50	1975	0.26		54	1959	121		54	1971	62.92
51	1962	0.211		55	1968	115.2		55	1973	60.95
52	1988	0.251		62	2009	134.5		62	2009	67.5
53	1959	0.21		63	2009	120.1		63	2009	65.2
54	1959	0.248		66	2009	136.7		66	2011	64.95
55	1968	0.221		67	2011	129.3		67	2012	66.4
62	2009	0.325		68	2012	107.3		68	2012	66.43
63	2009	0.335		69	2012	117		69	2015	66.5
66	2009	0.297		72	2015	125.4		74	2012	67.39
67	2011	0.357		74	2012	108.8		85	2000	66.71
68	2012	0.325		78	2013	113.1
69	2012	0.366		82	2015	126.5
72	2015	0.291		7	1962	114.3
74	2012	0.299		97	2014	122.3

## Sheet: Diversity panel
Hybrid_ID	rhPAD	WUE_WW
11430_H	0.297755	72.2209
A3_H	0.3053	75.6566
A310_H	0.281981	83.4337
A347_H	0.279432	79.5393
A374_H	0.341073	68.5251
A375_H	0.352331	69.2982
A554_H	0.230563	67.5553
AS5707_H	0.318255	79.1068
B100_H	0.278448	73.3897
B104_H	0.32293	72.9395
B105_H	0.302334	75.4471
B106_H	0.300037	86.4309
B107_H	0.335128	84.3254
B108_H	0.239354	73.1844
B109_H	0.304341	78.8066
B110_H	0.275962	74.1745
B113_H	0.342662	78.2894
B14a_H	0.284023	70.5662
B37_H	0.276427	80.207
B73_H	0.31662	74.7325
B84_H	0.377745	69.2009
B89_H	0.261608	70.9667
B97_H	0.283461	74.1989
B98_H	0.327052	69.2336
C103_H	0.344871	76.5738
CO109_H	0.273818	86.8579
CR1Ht_H	0.256188	76.9919
D09_H	0.284527	75.366
DE811_H	0.338313	76.7609
DK4676A_H	0.303027	75.7522
DK78010_H	0.305347	75.7153
DK78371A_H	0.320241	69.1949
DKFAPW_H	0.264239	71.7995
DKFBHJ_H	0.295383	75.194
DKIBO2_H	0.262785	71.1132
DKMBST_H	0.355352	81.3672
EA1027_H	0.298874	76.8463
EA1163_H	0.256113	75.7056
EA3076_H	0.317212	82.8348
EC136_H	0.280607	119.759
EC140_H	0.284125	78.5145
EC151_H	0.325061	67.7825
EC169_H	0.288832	75.9256
EC175_H	0.256152	69.8126
EC232_H	0.279003	85.9865
EC242C_H	0.294493	72.6839
EC334_H	0.314456	64.6847
EP10_H	0.322302	85.2765
EP2008-18_H	0.337669	81.9445
EP2008-22_H	0.312887	79.8989
EP29_H	0.256791	76.5738
EP51_H	0.26699	82.2602
EP52_H	0.270717	86.0038
EP55_H	0.300742	65.8009
EP67_H	0.244548	82.9483
EP72_H	0.295916	82.4128
EP77_H	0.276766	79.0415
EZ11A_H	0.300771	80.9402
EZ18_H	0.321911	84.7263
EZ31_H	0.281843	69.169
EZ34_H	0.248199	72.9818
EZ35_H	0.321985	78.6472
EZ36_H	0.332193	70.822
EZ37_H	0.282267	75.8078
EZ38_H	0.295173	73.5501
EZ40_H	0.308661	73.0189
EZ42_H	0.304851	74.4772
EZ47_H	0.297229	84.7207
EZ48_H	0.310733	69.8141
F04401_H	0.325967	70.2626
F04402_H	0.340181	71.4991
F04701_H	0.303806	77.9471
F04702_H	0.285053	73.6697
F05101_H	0.327808	76.9603
F05404_H	0.326092	77.6243
F1808_H	0.296935	71.3046
F1890_H	0.329126	75.3359
F218_H	0.257507	79.2796
F252_H	0.311027	70.0668
F353_H	0.307446	77.3496
F354_H	0.358452	86.2618
F546_H	0.275105	81.3579
F608_H	0.338156	76.5178
F618_H	0.308255	73.884
F7001_H	0.333632	85.5307
F7019_H	0.320932	71.658
F7025_H	0.330047	76.1855
F7028_H	0.333018	76.4335
F7057_H	0.274148	68.9174
F7058_H	0.246216	78.2464
F7081_H	0.285453	78.9295
F7082_H	0.26027	73.6737
F712_H	0.33212	83.8318
F748_H	0.28035	74.228
F752_H	0.268311	70.8101
F816_H	0.348477	83.2589
F838_H	0.312877	76.8243
F874_H	0.295936	70.6314
F888_H	0.316194	70.2737
F894_H	0.282542	74.131
F908_H	0.259287	67.4283
F912_H	0.303548	72.8898
F918_H	0.310731	81.7004
F922_H	0.326865	77.1437
F924_H	0.342418	89.8788
F98902_H	0.342099	74.787
FP1_H	0.280361	68.9411
FR19_H	0.264236	76.6196
FR697_H	NA	NA
H99_H	0.302682	70.6778
HMV5301_H	0.342447	90.9865
HMV5325_H	0.317638	86.2202
HMV5343_H	0.320074	76.0051
HMV5347_H	0.272711	79.7687
HMV5405_H	0.33502	64.2121
HMV5409_H	0.265981	85.015
HMV5422_H	0.337653	87.4664
HMV5502_H	0.267387	72.9771
I198_H	0.357824	77.2635
I205_H	0.315076	75.6073
I211_H	0.333124	86.5127
I233_H	NA	NA
I238_H	0.278379	80.0131
I242_H	0.285649	70.5687
I261_H	0.360137	84.0622
I267_H	0.307956	71.1911
IDT_H	0.30803	71.4043
LAN496_H	0.264379	75.1886
LH123Ht_H	0.331663	69.2127
LH145_H	0.307924	68.3355
LH38_H	0.303175	73.8692
LH39_H	0.266908	76.2289
LH59_H	0.311736	70.8026
LH60_H	0.344873	76.5445
LH65_H	0.314127	80.9627
LH74_H	0.285935	69.1899
LH82_H	0.351572	69.7625
LH93_H	0.370933	70.3076
Lo1016_H	0.269695	69.6276
Lo1026_H	0.304974	79.853
Lo1035_H	0.295635	69.5546
Lo1038_H	0.415311	81.8875
Lo1056_H	0.382672	91.5275
Lo1063_H	0.329405	71.209
Lo1087_H	0.309697	73.9785
Lo1094_H	0.325673	80.4359
Lo1095_H	0.315358	72.7702
Lo1101_H	0.30545	61.9082
Lo1106_H	0.298526	70.899
Lo1123_H	0.321396	66.008
Lo1124_H	0.352687	75.3402
Lo1130_H	NA	NA
Lo1172_H	0.335132	73.3095
Lo1180_H	0.34514	75.7073
Lo1187_H	0.317997	70.5355
Lo1199_H	0.319711	72.9447
Lo1203_H	0.319567	74.6961
Lo1223_H	0.315428	77.5919
Lo1242_H	0.355649	73.2986
Lo1251_H	0.297584	73.2868
Lo1253_H	0.299232	73.0026
Lo1261_H	0.307696	75.4237
Lo1266_H	0.377115	68.8749
Lo1270_H	0.391212	84.8233
Lo1273_H	0.34517	78.7992
Lo1274_H	0.356243	69.9182
Lo1280_H	0.352383	73.2889
Lo1282_H	0.30787	78.4986
Lo1284_H	0.30242	70.8383
Lo1288_H	0.301309	83.7238
Lo1290_H	0.387197	68.3593
Lo1301_H	0.323241	69.1097
Lo904_H	0.346962	75.7829
Lp5_H	0.308534	70.3615
ML606_H	0.288399	74.7734
Mo15W_H	0.291122	74.9706
Mo17_H	0.318513	70.8334
MS153_H	0.307803	81.7262
MS71_H	0.286437	74.671
N16_H	0.320365	83.0207
N192_H	0.29936	61.8854
N22_H	0.233657	74.7142
N25_H	0.314531	69.8963
N6_H	0.317239	82.3247
NC290_H	0.330852	86.1968
NC358_H	0.31838	75.4715
NDB8_H	0.312639	84.6722
NK764_H	0.317773	66.4812
NK807_H	0.273076	78.4095
NQ508_H	0.306022	76.7276
NS501_H	0.356272	68.5896
NS701_H	0.301318	70.1934
Oh02_H	0.346227	84.4324
Oh33_H	0.302043	81.2662
Oh40B_H	0.283073	74.5397
Oh43_H	0.282087	77.7394
Os426_H	0.245794	69.3488
P465P_H	0.267206	76.4005
Pa35_H	0.27788	75.7646
Pa36_H	0.270609	71.5401
Pa405_H	0.315585	85.7233
Pa91_H	0.310395	69.3871
PB116_H	0.357037	82.6199
PB98TR_H	0.316565	76.8481
PH207_H	0.353634	73.2646
PHB09_H	0.282145	74.4735
PHG35_H	0.333796	59.3125
PHG39_H	0.335106	68.9852
PHG47_H	0.332659	79.2034
PHG50_H	0.353764	75.2347
PHG71_H	0.352401	72.7235
PHG80_H	0.253895	71.1165
PHG83_H	0.312793	78.6368
PHG84_H	0.342017	63.0393
PHG86_H	0.302244	79.4616
PHH93_H	0.33537	73.1519
PHJ40_H	0.335544	70.2421
PHK29_H	0.299998	68.1955
PHK76_H	0.349934	77.8227
PHR36_H	0.352554	73.8843
PHT77_H	0.312644	79.9476
PHV63_H	0.34757	84.3578
PHW65_H	0.31408	72.7058
PHZ51_H	0.322169	75.002
PP147_H	0.315857	69.8008
SC-Malawi_H	0.228973	85.3759
SGI061_H	NA	NA
UH_2500_H	0.304774	80.5358
UH_6102_H	0.314885	73.0838
UH_6179_H	0.280365	71.2941
UH_P024_H	0.319189	82.7095
UH_P060_H	0.276905	71.8517
UH_P064_H	0.269255	67.0311
UH_P074_H	0.325793	77.0452
UH_P087_H	0.298514	78.8072
UH_P089_H	0.33156	73.126
UH_P104_H	0.325906	67.9224
UH_P115_H	0.312093	85.6522
UH_P128_H	0.336008	72.7996
UH_P148_H	0.274812	78.932
UH_S018_H	0.295526	77.9779
UH_S020_H	0.316123	66.1045
UH_S025_H	0.294623	81.5338
UH250_H	0.310495	83.4354
UH304_H	0.365447	84.0685
Va26_H	0.300355	77.1675
W117_H	0.310232	76.1719
W153R_H	0.244492	75.3443
W182E_H	0.264966	93.8389
W23_H	0.286161	77.4973
W602S_H	0.30467	75.8395
W604S_H	0.286543	77.5625
W64A_H	0.278858	80.4361
W9_H	0.276802	76.7942
W95115_H	0.337658	74.3807
Wf9_H	0.300065	79.8352
