# Supplementary material for: Physiological adaptive traits are a potential allele reservoir for maize genetic progress under challenging conditions
Source: Nat Commun. 2022 Jun 9;13:3225. doi: 10.1038/s41467-022-30872-w (PMC9184527; doi:10.1038/s41467-022-30872-w)
Supplement: Supplementary file 9 — Supplementary Dataset 7 [file 41467_2022_30872_MOESM9_ESM.xlsx]

## Sheet: ReadMe
Fig. 7 | Traits related to reproductive development changed with similar rates in all studied environments
Each sheet presents the raw data for the corresponding panel of Fig. 7
The biplot is represented, as shown in the figure of the paper
Metadata for each column (trait entity, trait characteristic, method, unit, phenological stage, together with the mapping of this information onto public ontologies are presented in
https://doi.org/10.15454/KLD0GH			phenomic dataset / exp_a_PhenoArch_ZA17/exp_a_PhenoArch_ZA17_data, for panels a, e and g
			phenomic dataset/Exp_lm_multisite/phenotypic data and indicators/Expijlm_BluesPerScenario_data, for panel b
			phenomic dataset/Exp_j_Diaphen_2017/Exp_j_Diaphen_2017_data, for panels c and h
			phenomic dataset/Exp_i_Diaphen_2010/Exp_i_Diaphen_2010_data, for panel d
			phenomic dataset/Exp_d_Zd13/Exp_d_ZE13_data, for panel f
(choose 'English' and press on 'tree' for displaying files organized in directories)
An analysis of variance is presented, with the function DROITREG of Excel
pvalue
for detail,	https://support.microsoft.com/fr-fr/office/fonction-droitereg-84d7d0d9-6e50-4101-977a-fa7abf772b6d

## Sheet: a_ovary
Genotype	year	initiated_ovary_cohorts
DZ_PG_24	1950	36.4555		0.137693	-231.538
DZ_PG_08	1951	37.2853		0.0201662	40.0454
DZ_PG_20	1951	39.1752	R2	0.445614	2.93381
DZ_PG_53	1959	40.1225		46.6203	58
DZ_PG_54	1959	33.1451		401.273	499.221
DZ_PG_17	1961	35.8894
DZ_PG_22	1961	43.3988	pvalue	5.6994e-09	S
DZ_PG_31	1961	35.1873
DZ_PG_07	1962	43.5809
DZ_PG_32	1962	41.1512
DZ_PG_33	1962	37.3938
DZ_PG_51	1962	39.0652
DZ_PG_27	1968	36.9562
DZ_PG_55	1968	40.1443
DZ_PG_02	1971	42.0654
DZ_PG_05	1971	36.9943
DZ_PG_35	1971	38.8312
DZ_PG_16	1973	38.9826
DZ_PG_21	1974	34.547
DZ_PG_30	1974	40.4051
DZ_PG_47	1974	40.889
DZ_PG_50	1975	44.1039
DZ_PG_10	1976	42.3013
DZ_PG_37	1976	41.9586
DZ_PG_04	1980	36.3157
DZ_PG_19	1981	45.1184
DZ_PG_09	1983	37.6901
DZ_PG_38	1985	39.793
DZ_PG_44	1985	47.5152
DZ_PG_48	1987	40.3522
DZ_PG_52	1988	48.1693
DZ_PG_39	1989	37.8926
DZ_PG_36	1990	40.8022
DZ_PG_18	1992	37.6572
DZ_PG_46	1994	39.3961
DZ_PG_14	1995	42.229
DZ_PG_12	1997	43.32
DZ_PG_06	1998	44.173
DZ_PG_03	1999	44.8666
DZ_PG_13	2000	44.7989
DZ_PG_41	2000	47.5343
DZ_PG_43	2001	39.8776
DZ_PG_01	2002	48.0578
DZ_PG_25	2002	45.0646
DZ_PG_28	2002	44.9732
DZ_PG_34	2002	50.7332
DZ_PG_11	2003	45.2153
DZ_PG_45	2003	44.5957
DZ_PG_26	2004	45.5233
DZ_PG_23	2005	45.6727
DZ_PG_49	2006	44.7847
DZ_PG_40	2007	43.3399
DZ_PG_62	2009	43.4999
DZ_PG_63	2009	43.6696
DZ_PG_66	2009	41.9311
DZ_PG_67	2011	45.4564
DZ_PG_68	2012	48.2108
DZ_PG_69	2012	44.1075
DZ_PG_74	2012	45.9806
DZ_PG_72	2015	44.2228

## Sheet: b_grain_lm
Genotype	Scenario	year	nb cohorte grains		Cool				HotWD
DZ_PG_24	Cool	1950	20.8327		0.177905	-326.989			0.150408	-282.309
DZ_PG_08	Cool	1951	15.3551		0.0181109	35.9557			0.017793	35.3247
DZ_PG_20	Cool	1951	20.7232	R2	0.641179	2.61371		R2	0.569572	2.56784
DZ_PG_53	Cool	1959	20.9742		96.493	54			71.4565	54
DZ_PG_54	Cool	1959	23.0617		659.19	368.9			471.17	356.065
DZ_PG_17	Cool	1961	21.9826
DZ_PG_22	Cool	1961	20.1974	pvalue	1.28143e-13	S		pvalue	1.84328e-11	S
DZ_PG_31	Cool	1961	22.0176
DZ_PG_07	Cool	1962	21.9448
DZ_PG_32	Cool	1962	20.1466
DZ_PG_33	Cool	1962	15.9422
DZ_PG_51	Cool	1962	27.8379
DZ_PG_27	Cool	1968	20.3663
DZ_PG_55	Cool	1968	22.7973						r2	0.5693
DZ_PG_02	Cool	1971	23.4737						r2	0.641
DZ_PG_05	Cool	1971	28.4693
DZ_PG_35	Cool	1971	23.2408
DZ_PG_16	Cool	1973	22.1762
DZ_PG_21	Cool	1974	20.9494
DZ_PG_30	Cool	1974	22.2264
DZ_PG_47	Cool	1974	23.2653
DZ_PG_50	Cool	1975	21.9119
DZ_PG_10	Cool	1976	24.1404
DZ_PG_37	Cool	1976	27.221
DZ_PG_04	Cool	1980	25.807
DZ_PG_19	Cool	1981	26.5231
DZ_PG_09	Cool	1983	28.5424
DZ_PG_44	Cool	1985	28.8545
DZ_PG_48	Cool	1987	29.3053
DZ_PG_52	Cool	1988	31.6398
DZ_PG_39	Cool	1989	30.2005
DZ_PG_46	Cool	1994	27.0318
DZ_PG_14	Cool	1995	31.7513
DZ_PG_12	Cool	1997	28.3797
DZ_PG_06	Cool	1998	32.12
DZ_PG_03	Cool	1999	30.7709
DZ_PG_13	Cool	2000	26.1345
DZ_PG_41	Cool	2000	31.2912
DZ_PG_43	Cool	2001	29.654
DZ_PG_01	Cool	2002	26.9173
DZ_PG_25	Cool	2002	29.2205
DZ_PG_34	Cool	2002	32.0348
DZ_PG_11	Cool	2003	28.278
DZ_PG_45	Cool	2003	33.1734
DZ_PG_26	Cool	2004	27.9225
DZ_PG_23	Cool	2005	26.7312
DZ_PG_49	Cool	2006	28.8527
DZ_PG_40	Cool	2007	32.4941
DZ_PG_62	Cool	2009	29.3892
DZ_PG_63	Cool	2009	28.0447
DZ_PG_66	Cool	2009	30.9648
DZ_PG_67	Cool	2011	28.1874
DZ_PG_68	Cool	2012	28.8704
DZ_PG_69	Cool	2012	30.1168
DZ_PG_74	Cool	2012	30.0022
DZ_PG_72	Cool	2015	26.1658
DZ_PG_24	Hot_WD	1950	11.503
DZ_PG_08	Hot_WD	1951	11.4934
DZ_PG_20	Hot_WD	1951	10.7215
DZ_PG_53	Hot_WD	1959	12.8467
DZ_PG_54	Hot_WD	1959	10.2418
DZ_PG_17	Hot_WD	1961	11.6249
DZ_PG_22	Hot_WD	1961	10.7083
DZ_PG_31	Hot_WD	1961	13.35
DZ_PG_07	Hot_WD	1962	11.8684
DZ_PG_32	Hot_WD	1962	10.0072
DZ_PG_33	Hot_WD	1962	6.26289
DZ_PG_51	Hot_WD	1962	16.6615
DZ_PG_27	Hot_WD	1968	10.4963
DZ_PG_55	Hot_WD	1968	12.9329
DZ_PG_02	Hot_WD	1971	14.6704
DZ_PG_05	Hot_WD	1971	17.9336
DZ_PG_35	Hot_WD	1971	14.8746
DZ_PG_16	Hot_WD	1973	13.8921
DZ_PG_21	Hot_WD	1974	13.3184
DZ_PG_30	Hot_WD	1974	11.8431
DZ_PG_47	Hot_WD	1974	15.1048
DZ_PG_50	Hot_WD	1975	16.8762
DZ_PG_10	Hot_WD	1976	14.4113
DZ_PG_37	Hot_WD	1976	14.8789
DZ_PG_04	Hot_WD	1980	17.5844
DZ_PG_19	Hot_WD	1981	17.4621
DZ_PG_09	Hot_WD	1983	18.5041
DZ_PG_44	Hot_WD	1985	20.4902
DZ_PG_48	Hot_WD	1987	21.2636
DZ_PG_52	Hot_WD	1988	17.2963
DZ_PG_39	Hot_WD	1989	20.5698
DZ_PG_46	Hot_WD	1994	18.0321
DZ_PG_14	Hot_WD	1995	17.1264
DZ_PG_12	Hot_WD	1997	19.41
DZ_PG_06	Hot_WD	1998	19.3443
DZ_PG_03	Hot_WD	1999	20.2132
DZ_PG_13	Hot_WD	2000	13.1616
DZ_PG_41	Hot_WD	2000	19.0809
DZ_PG_43	Hot_WD	2001	19.2106
DZ_PG_01	Hot_WD	2002	18.2356
DZ_PG_25	Hot_WD	2002	21.3221
DZ_PG_34	Hot_WD	2002	17.8576
DZ_PG_11	Hot_WD	2003	17.6989
DZ_PG_45	Hot_WD	2003	20.856
DZ_PG_26	Hot_WD	2004	15.8661
DZ_PG_23	Hot_WD	2005	21.0857
DZ_PG_49	Hot_WD	2006	20.0382
DZ_PG_40	Hot_WD	2007	24.8646
DZ_PG_62	Hot_WD	2009	20.8199
DZ_PG_63	Hot_WD	2009	15.6961
DZ_PG_66	Hot_WD	2009	14.0788
DZ_PG_67	Hot_WD	2011	18.1639
DZ_PG_68	Hot_WD	2012	22.6522
DZ_PG_69	Hot_WD	2012	19.1385
DZ_PG_74	Hot_WD	2012	19.3807
DZ_PG_72	Hot_WD	2015	16.8322
DZ_PG_24	Hot_WW	1950	24.0603
DZ_PG_08	Hot_WW	1951	20.609
DZ_PG_20	Hot_WW	1951	22.6249
DZ_PG_53	Hot_WW	1959	23.1376
DZ_PG_54	Hot_WW	1959	23.4291
DZ_PG_17	Hot_WW	1961	19.2498
DZ_PG_22	Hot_WW	1961	25.1951
DZ_PG_31	Hot_WW	1961	23.261
DZ_PG_07	Hot_WW	1962	24.5766
DZ_PG_32	Hot_WW	1962	21.6478
DZ_PG_33	Hot_WW	1962	15.2711
DZ_PG_51	Hot_WW	1962	29.2417
DZ_PG_27	Hot_WW	1968	21.6683
DZ_PG_55	Hot_WW	1968	24.942
DZ_PG_02	Hot_WW	1971	23.6062
DZ_PG_05	Hot_WW	1971	27.4432
DZ_PG_35	Hot_WW	1971	24.1687
DZ_PG_16	Hot_WW	1973	27.1408
DZ_PG_21	Hot_WW	1974	22.8476
DZ_PG_30	Hot_WW	1974	22.9161
DZ_PG_47	Hot_WW	1974	25.8511
DZ_PG_50	Hot_WW	1975	26.1172
DZ_PG_10	Hot_WW	1976	23.592
DZ_PG_37	Hot_WW	1976	28.7431
DZ_PG_04	Hot_WW	1980	25.4117
DZ_PG_19	Hot_WW	1981	25.7806
DZ_PG_09	Hot_WW	1983	28.0768
DZ_PG_38	Hot_WW	1985
DZ_PG_44	Hot_WW	1985	27.4532
DZ_PG_48	Hot_WW	1987	31.3046
DZ_PG_52	Hot_WW	1988	26.4232
DZ_PG_39	Hot_WW	1989	31.9949
DZ_PG_36	Hot_WW	1990
DZ_PG_18	Hot_WW	1992
DZ_PG_46	Hot_WW	1994	24.665
DZ_PG_14	Hot_WW	1995	29.1515
DZ_PG_12	Hot_WW	1997	26.3608
DZ_PG_06	Hot_WW	1998	29.1181
DZ_PG_03	Hot_WW	1999	29.3246
DZ_PG_13	Hot_WW	2000	23.8898
DZ_PG_41	Hot_WW	2000	28.7417
DZ_PG_43	Hot_WW	2001	27.4905
DZ_PG_01	Hot_WW	2002	27.6444
DZ_PG_25	Hot_WW	2002	30.99
DZ_PG_28	Hot_WW	2002
DZ_PG_34	Hot_WW	2002	27.3498
DZ_PG_11	Hot_WW	2003	25.5099
DZ_PG_45	Hot_WW	2003	31.9784
DZ_PG_26	Hot_WW	2004	24.1642
DZ_PG_23	Hot_WW	2005	32.9278
DZ_PG_49	Hot_WW	2006	33.2561
DZ_PG_40	Hot_WW	2007	34.5245
DZ_PG_62	Hot_WW	2009	27.1095
DZ_PG_63	Hot_WW	2009	26.4391
DZ_PG_66	Hot_WW	2009	26.2958
DZ_PG_67	Hot_WW	2011	24.4384
DZ_PG_68	Hot_WW	2012	28.8509
DZ_PG_69	Hot_WW	2012	27.1609
DZ_PG_74	Hot_WW	2012	30.5381
DZ_PG_72	Hot_WW	2015	25.6367
DZ_PG_24	Warm_WW	1950	19.5363
DZ_PG_08	Warm_WW	1951	20.7975
DZ_PG_20	Warm_WW	1951	21.7228
DZ_PG_53	Warm_WW	1959	23.0745
DZ_PG_54	Warm_WW	1959	28.0116
DZ_PG_17	Warm_WW	1961	18.6194
DZ_PG_22	Warm_WW	1961	22.825
DZ_PG_31	Warm_WW	1961	16.8517
DZ_PG_07	Warm_WW	1962	19.7229
DZ_PG_32	Warm_WW	1962	19.8928
DZ_PG_33	Warm_WW	1962	14.729
DZ_PG_51	Warm_WW	1962	30.5375
DZ_PG_27	Warm_WW	1968	18.3938
DZ_PG_55	Warm_WW	1968	17.8533
DZ_PG_02	Warm_WW	1971	31.2974
DZ_PG_05	Warm_WW	1971	33.3571
DZ_PG_35	Warm_WW	1971	31.6636
DZ_PG_16	Warm_WW	1973	30.2653
DZ_PG_21	Warm_WW	1974	19.0609
DZ_PG_30	Warm_WW	1974	21.4782
DZ_PG_47	Warm_WW	1974	27.866
DZ_PG_50	Warm_WW	1975	27.0756
DZ_PG_10	Warm_WW	1976	27.7513
DZ_PG_37	Warm_WW	1976	30.2674
DZ_PG_04	Warm_WW	1980	25.6146
DZ_PG_19	Warm_WW	1981	29.6043
DZ_PG_09	Warm_WW	1983	29.6104
DZ_PG_38	Warm_WW	1985
DZ_PG_44	Warm_WW	1985	33.969
DZ_PG_48	Warm_WW	1987	37.9496
DZ_PG_52	Warm_WW	1988	32.8686
DZ_PG_39	Warm_WW	1989	36.212
DZ_PG_36	Warm_WW	1990
DZ_PG_46	Warm_WW	1994	24.9351
DZ_PG_14	Warm_WW	1995	29.7463
DZ_PG_12	Warm_WW	1997	31.3978
DZ_PG_06	Warm_WW	1998	41.4025
DZ_PG_03	Warm_WW	1999	37.6492
DZ_PG_13	Warm_WW	2000	32.9877
DZ_PG_41	Warm_WW	2000	31.5941
DZ_PG_43	Warm_WW	2001	37.9534
DZ_PG_01	Warm_WW	2002	34.2977
DZ_PG_25	Warm_WW	2002	34.799
DZ_PG_28	Warm_WW	2002
DZ_PG_34	Warm_WW	2002	32.1971
DZ_PG_11	Warm_WW	2003	32.4096
DZ_PG_45	Warm_WW	2003	35.0235
DZ_PG_26	Warm_WW	2004	33.2355
DZ_PG_23	Warm_WW	2005	34.9436
DZ_PG_49	Warm_WW	2006	32.9457
DZ_PG_40	Warm_WW	2007	35.726
DZ_PG_62	Warm_WW	2009	29.268
DZ_PG_63	Warm_WW	2009	31.9802
DZ_PG_66	Warm_WW	2009	36.1121
DZ_PG_67	Warm_WW	2011	35.3254
DZ_PG_68	Warm_WW	2012	33.9241
DZ_PG_69	Warm_WW	2012	36.6874
DZ_PG_74	Warm_WW	2012	39.2589
DZ_PG_72	Warm_WW	2015	32.4406

## Sheet: c_Grain__j
Genotype	year	WW	WD1	WD2
DZ_PG_24	1950	34.9553	16.482	13.7264		WW			WD1
DZ_PG_08	1951	31.4441	0.951823	0		0.0477543	-60.1843		0.176307	-335.552
DZ_PG_20	1951	31.1656	11.9731	9.51918		0.0207897	41.286		0.030668	60.8834
DZ_PG_53	1959	35.5758	10.7133	11.7542	R2	0.0921197	2.9072	R2	0.384076	4.42437
DZ_PG_54	1959	33.1787	8.13645	3.05425		5.27627	52		33.0496	53
DZ_PG_17	1961	35.6715	5.33689	0.499349		44.5941	439.494		646.947	1037.48
DZ_PG_22	1961	26.2461	12.1671	12.117
DZ_PG_31	1961	34.5439	10.9916	11.0042	pvalue	0.0256757	S	pvalue	4.53034e-07	S
DZ_PG_07	1962	38.9234	5.05381	0
DZ_PG_32	1962	29.4971	9.57657	4.99561
DZ_PG_33	1962	27.6575	10.1922	7.12499
DZ_PG_51	1962	38.0344	10.1561	12.206
DZ_PG_27	1968	32.5594	14.7659	14.5042
DZ_PG_55	1968	33.9218	16.4161	17.4221
DZ_PG_02	1971	33.1523	12.4469	5.56308
DZ_PG_05	1971	33.2714	12.2954	5.13509
DZ_PG_35	1971	29.0904	9.6067	4.46694
DZ_PG_16	1973	35.2418	10.8736	7.73667
DZ_PG_21	1974	30.1515	12.7222	9.94811
DZ_PG_30	1974	38.1286	10.3362	3.69279
DZ_PG_47	1974	37.7307	13.2023	5.90696
DZ_PG_50	1975	34.1845	17.1531	13.9063
DZ_PG_10	1976	34.799	7.891	7.95237
DZ_PG_37	1976	36.54	7.07629	5.63553
DZ_PG_04	1980	32.7108	13.1783	18.027
DZ_PG_19	1981	36.221	23.1788	15.975
DZ_PG_09	1983	35.2797	2.14704	3.66667
DZ_PG_44	1985	35.5109	18.8834	15.0739
DZ_PG_48	1987	37.068	8.91595	14.6153
DZ_PG_52	1988	41.6902	18.1443	9.94548
DZ_PG_46	1994	34.1154	17.2464	14.5876
DZ_PG_14	1995	33.9472	16.3485	7.84052
DZ_PG_12	1997	35.9094	23.6065	15.6357
DZ_PG_06	1998	34.4841	14.8111	8.24009
DZ_PG_03	1999	35.3475	26.0895	13.4875
DZ_PG_13	2000	34.215	11.3109	10.6945
DZ_PG_41	2000	35.1137	23.0818	12.4295
DZ_PG_43	2001	35.4637	15.6339	18.7411
DZ_PG_01	2002	35.0764	13.92	12.2035
DZ_PG_25	2002	39.8075	21.4304	13.2199
DZ_PG_34	2002	38.4956	15.0858	12.9529
DZ_PG_11	2003	36.5529	18.2372	14.6131
DZ_PG_45	2003	40.0945	20.8137	23.49
DZ_PG_26	2004	33.2451	20.9319	16.0594
DZ_PG_23	2005	35.1048	20.4223	10.2383
DZ_PG_49	2006	34.585	13.5143	7.28257
DZ_PG_40	2007	34.4726	16.1477	19.736
DZ_PG_62	2009	33.861	15.6987	10.5415
DZ_PG_63	2009	31.6981	20.4096	15.6487
DZ_PG_66	2009	33.4749	18.6851	9.14428
DZ_PG_67	2011	33.0611	10.8347	12.7245
DZ_PG_68	2012	36.3906	16.5575	13.7675
DZ_PG_69	2012	37.251	24.4695	15.5412
DZ_PG_74	2012	38.7613	20.4166	12.0741
DZ_PG_72	2015	31.1647	17.6644	12.0979

## Sheet: d_grain_i
hybrid	year	grain per row
WW				WW				WD
DZ_PG_01	2002	43.4657		0.0814539	-123.946			0.104534	-180.6
DZ_PG_02	1971	39.9821		0.029972	59.4455			0.038013	75.4778
DZ_PG_03	1999	39.2399	R2	0.140987	3.51373		R2	0.196107	3.49352
DZ_PG_04	1980	33.5359		7.38573	45			7.56233	31
DZ_PG_05	1971	38.2426		91.1866	555.585			92.2959	378.346
DZ_PG_06	1998	37.9536
DZ_PG_07	1962	41.8905	pvalue	0.00930084	S		pvalue	0.00985632	S
DZ_PG_08	1951	28.5787
DZ_PG_09	1983	32.7827
DZ_PG_10	1976	36.8728
DZ_PG_11	2003	39.2733
DZ_PG_12	1997	38.1544
DZ_PG_13	2000	37.3322
DZ_PG_14	1995	39.3746
DZ_PG_16	1973	41.8979
DZ_PG_17	1961	37.774
DZ_PG_18	1992	33.9585
DZ_PG_19	1981	39.7376
DZ_PG_20	1951	35.2163
DZ_PG_21	1974	32.9886
DZ_PG_22	1961	35.3193
DZ_PG_23	2005	37.3103
DZ_PG_24	1950	31.1545
DZ_PG_25	2002	41.7344
DZ_PG_26	2004	39.2846
DZ_PG_27	1968	34.8375
DZ_PG_28	2002	39.9633
DZ_PG_30	1974	38.5004
DZ_PG_31	1961	33.8529
DZ_PG_32	1962	37.9217
DZ_PG_33	1962	27.7931
DZ_PG_34	2002	39.1977
DZ_PG_35	1971	38.7713
DZ_PG_36	1990	36.0722
DZ_PG_38	1985	43.0484
DZ_PG_39	1989	32.4572
DZ_PG_40	2007	35.9191
DZ_PG_41	2000	40.2988
DZ_PG_43	2001	40.1201
DZ_PG_44	1985	40.1079
DZ_PG_45	2003	39.2868
DZ_PG_46	1994	34.4927
DZ_PG_47	1974	42.8997
DZ_PG_48	1987	33.2242
DZ_PG_49	2006	40.2614
DZ_PG_51	1962	41.9189
DZ_PG_52	1988	43.2651
WD
DZ_PG_01	2002	26.8394
DZ_PG_02	1971	23.1042
DZ_PG_04	1980	24.3244
DZ_PG_05	1971	19.012
DZ_PG_08	1951	22.2559
DZ_PG_09	1983	26.9056
DZ_PG_10	1976	26.0051
DZ_PG_11	2003	28.0567
DZ_PG_12	1997	18.4535
DZ_PG_13	2000	27.129
DZ_PG_14	1995	27.8067
DZ_PG_18	1992	32.2638
DZ_PG_19	1981	29.727
DZ_PG_21	1974	23.7121
DZ_PG_22	1961	23.8645
DZ_PG_23	2005	28.0036
DZ_PG_24	1950	21.8564
DZ_PG_26	2004	29.3236
DZ_PG_28	2002	25.1099
DZ_PG_32	1962	24.6915
DZ_PG_35	1971	27.2143
DZ_PG_36	1990	26.7091
DZ_PG_38	1985	29.571
DZ_PG_39	1989	23.7244
DZ_PG_40	2007	30.6013
DZ_PG_41	2000	33.1927
DZ_PG_43	2001	25.5715
DZ_PG_44	1985	34.4877
DZ_PG_45	2003	33.2544
DZ_PG_46	1994	30.053
DZ_PG_48	1987	27.9873
DZ_PG_51	1962	30.1604
DZ_PG_52	1988	28.5361

## Sheet: e_em_si
Number of emerged silks	Number of emerged silks
		WW	WWth	WD
DZ_PG_24	1950	283.219	321.327	219.069
DZ_PG_08	1951	181.742	127.325	11.8306
DZ_PG_20	1951	399.389	235.454	27.7607
DZ_PG_53	1959	100.055		125.158
DZ_PG_54	1959	87.8049	124.273	85.1117
DZ_PG_17	1961	56.7979	71.8637
DZ_PG_22	1961	339.95	109.698	77.6396
DZ_PG_31	1961	286.333	32.1326	352.757
DZ_PG_07	1962	372.539	149.193	33.1262
DZ_PG_32	1962	273.356	204.262	261.76
DZ_PG_33	1962	399.488	169.459	229.888
DZ_PG_51	1962	382.231	330.731	295.181
DZ_PG_27	1968	157.461		112.648
DZ_PG_55	1968	333.545	173.494
DZ_PG_02	1971	401.613	459.099	250.198
DZ_PG_05	1971	341.74	370.264	296.977
DZ_PG_35	1971	345.067	204.651	37.4324
DZ_PG_16	1973	147.924	233.894	199.119
DZ_PG_21	1974	373.183	260.312	347.969
DZ_PG_30	1974	575.773	257.902
DZ_PG_47	1974	418.118	384.252
DZ_PG_50	1975	559.727	556.441	195.092
DZ_PG_10	1976	470.983	447.458	327.941
DZ_PG_37	1976	328.307	371.439	115.055
DZ_PG_04	1980	344.902	331.806	400.864
DZ_PG_19	1981	244.252	339.125	414.859
DZ_PG_09	1983	393.488	277.756	351.44
DZ_PG_38	1985	457.428	443.722	438.709
DZ_PG_44	1985	399.264	470.675	211.446
DZ_PG_48	1987	361.967	459.553	360.081
DZ_PG_52	1988	493.344	511.322	457.59
DZ_PG_39	1989	433.994	461.039	336.169
DZ_PG_36	1990	360.584	428.039	118.35
DZ_PG_18	1992	383.07	418.453	220.707
DZ_PG_46	1994	429.013	461.869	378.402
DZ_PG_14	1995	425.432	166.37	277.863
DZ_PG_12	1997	500.11	481.893	460.24
DZ_PG_06	1998	532.533	460.872	409.019
DZ_PG_03	1999	433.95	261.72	377.014
DZ_PG_13	2000	582.263	569.038	461.297
DZ_PG_41	2000	736.837	601.89	560.552
DZ_PG_43	2001	452.403	419.028	243.691
DZ_PG_01	2002	568.965	592.947	319.98
DZ_PG_25	2002	533.874	479.241	413.01
DZ_PG_28	2002	578.103	325.391	289.067
DZ_PG_34	2002	662.244	606.141	573.777
DZ_PG_11	2003	658.262	563.956	443.651
DZ_PG_45	2003	510.747	564.637	615.944
DZ_PG_26	2004	704.232	580.769	431.181
DZ_PG_23	2005	529.214	534.872	393.908
DZ_PG_49	2006	391.735	204.939	193.264
DZ_PG_40	2007	483.847	295.766	399.719
DZ_PG_62	2009	706.46	638.771	570.915
DZ_PG_63	2009	644.604	516.974	466.045
DZ_PG_66	2009	533.176	458.253	417.841
DZ_PG_67	2011	562.959	557.057	451.745
DZ_PG_68	2012	511.201	577.472	521.644
DZ_PG_69	2012	598.673	527.7	566.774
DZ_PG_74	2012	468.862	554.866	480.35
DZ_PG_72	2015	649.301	576.899	475.758

## Sheet: g_silk length_a
Silk length total mm
		WW		WD
Genotype	year			silk_length_max_mm
DZ_PG_24	1950	127.477	173.723	119.216
DZ_PG_08	1951	72.9051	74.1916	24.2351
DZ_PG_20	1951	147.323	155.584	78.6111
DZ_PG_53	1959	133.622	71.903	121.759
DZ_PG_54	1959	87.2398	69.0566	121.227
DZ_PG_17	1961	91.201	56.5373	160.46
DZ_PG_22	1961	104.631	65.3614	85.458
DZ_PG_31	1961	153.922	108.492	177.93
DZ_PG_07	1962	156.843	143.871	69.6689
DZ_PG_32	1962	159.118	88.9166	110.183
DZ_PG_33	1962	124.084	91.2429	110.277
DZ_PG_51	1962	195.233	168.133	163.967
DZ_PG_27	1968	80.3149		96.8478
DZ_PG_55	1968	159.821	135.27	209.644
DZ_PG_02	1971	188.438	206.79	145.821
DZ_PG_05	1971	190.663	269.236	169.68
DZ_PG_35	1971	163.341	103.981	79.8188
DZ_PG_16	1973	97.9682	138.228	117.685
DZ_PG_21	1974	216.851	204.062	186.488
DZ_PG_30	1974	294.888	176.512	226.399
DZ_PG_47	1974	185.136	186.058	164.632
DZ_PG_50	1975	215.605	202.624	122.764
DZ_PG_10	1976	161.26	155.984	129.162
DZ_PG_37	1976	162.123	254.174	107.791
DZ_PG_04	1980	157.812	190.341	187.674
DZ_PG_19	1981	122.059	167.093	163.141
DZ_PG_09	1983	196.91	233.097	191.353
DZ_PG_38	1985	218.414	213.902	190.49
DZ_PG_44	1985	205.321	195.286	142.57
DZ_PG_48	1987	198.162	251.083	179.737
DZ_PG_52	1988	213.702	230.87	213.802
DZ_PG_39	1989	204.51	234.53	177.51
DZ_PG_36	1990	209.687	262.141	121.144
DZ_PG_18	1992	168.313	195.975	153.646
DZ_PG_46	1994	228.965	249.364	212.586
DZ_PG_14	1995	208.851	75.8786	148.226
DZ_PG_12	1997	228.921	208.829	183.001
DZ_PG_06	1998	221.517	224.892	222.649
DZ_PG_03	1999	244.781	172.149	224.86
DZ_PG_13	2000	244.763	210.906	184.311
DZ_PG_41	2000	247.781	246.052	219.276
DZ_PG_43	2001	219.902	223.69	172.721
DZ_PG_01	2002	227.34	263.014	176.894
DZ_PG_25	2002	246.918	209.792	204.848
DZ_PG_28	2002	235.594	159.012	184.582
DZ_PG_34	2002	234.802	251.755	231.503
DZ_PG_11	2003	217.832	166.61	191.045
DZ_PG_45	2003	229.49	240.088	236.017
DZ_PG_26	2004	232.894	239.391	221.844
DZ_PG_23	2005	212.044	237.723	203.237
DZ_PG_49	2006	230.223	118.128	134.541
DZ_PG_40	2007	229.605	192.988	221.679
DZ_PG_62	2009	233.272	227.776	198.591
DZ_PG_63	2009	201.964	250.149	199.394
DZ_PG_66	2009	209.331	197.637	198.706
DZ_PG_67	2011	227.97	198.942	213.215
DZ_PG_68	2012	249.248	237.357	239.172
DZ_PG_69	2012	240.504	249.648	255.986
DZ_PG_74	2012	230.525	179.81	218.156
DZ_PG_72	2015	229.586	208.27	241.129

## Sheet: f_silkLength_c
hybrid	year	silk_length_anthesis_mm
DZ_PG_01	2002	225.894		1.42473	-2645.04
DZ_PG_02	1971	149.832		0.171527	341.107
DZ_PG_03	1999	250.279	R2	0.560949	22.3918
DZ_PG_04	1980	181.102		68.9926	54
DZ_PG_05	1971	163.471		34592.5	27075.3
DZ_PG_06	1998	211.575
DZ_PG_07	1962	197.583	pvalue	3.17171e-11	S
DZ_PG_08	1951	124.59
DZ_PG_09	1983	184.67
DZ_PG_10	1976	171.886
DZ_PG_11	2003	191.987
DZ_PG_12	1997	170.391
DZ_PG_13	2000	249.552
DZ_PG_14	1995	200.314
DZ_PG_15	1997	211.571
DZ_PG_16	1973	156.971
DZ_PG_18	1992	180.621
DZ_PG_19	1981	176.268
DZ_PG_20	1951	155.26
DZ_PG_21	1974	173.601
DZ_PG_22	1961	121.351
DZ_PG_23	2005	203.274
DZ_PG_24	1950	149.047
DZ_PG_25	2002	204.852
DZ_PG_26	2004	209.812
DZ_PG_28	2002	195.954
DZ_PG_29	1985	138.49
DZ_PG_30	1974	183.377
DZ_PG_31	1961	149.338
DZ_PG_33	1962	98.7733
DZ_PG_34	2002	231.093
DZ_PG_36	1990	211.863
DZ_PG_37	1976	114.049
DZ_PG_38	1985	177.731
DZ_PG_39	1989	174.373
DZ_PG_40	2007	210.81
DZ_PG_41	2000	238.658
DZ_PG_42	1993	179.141
DZ_PG_43	2001	232.357
DZ_PG_44	1985	147.47
DZ_PG_45	2003	206.696
DZ_PG_46	1994	192.791
DZ_PG_47	1974	170.842
DZ_PG_48	1987	183.998
DZ_PG_49	2006	210.13
DZ_PG_50	1975	163.525
DZ_PG_51	1962	205.732
DZ_PG_52	1988	192.411
DZ_PG_56	2011	212.795
DZ_PG_57	2012	213.171
DZ_PG_58	2013	230.225
DZ_PG_60	2007	203.634
DZ_PG_61	2011	216.077
DZ_PG_62	2009	203.352
DZ_PG_63	2009	205.967
DZ_PG_64	2009	225.672

## Sheet: h_SilkLength_j
Genotype	year	WW	WD1	WD2
DZ_PG_24	1950	166.858	122.631	107.407			0.383437	-571.934
DZ_PG_08	1951	151.133	113.07	68.758			0.101048	200.619
DZ_PG_20	1951	152.727	139.462	113.185		R2	0.207482	14.5908
DZ_PG_53	1959	202.291	181.047	168.697			14.399	55
DZ_PG_54	1959	183.646	134.514	141.487			3065.44	11709
DZ_PG_17	1961	184.563	148.846	121.628
DZ_PG_22	1961	156.972	135.947	123.721		pvalue	0.000370339	S
DZ_PG_31	1961	206.828	148.876	158.308
DZ_PG_07	1962	185.896	137.402	121.228
DZ_PG_32	1962	171.135	139.059	108.28
DZ_PG_33	1962	176.629	119.908	124.092
DZ_PG_51	1962	203.066	121.119	120.856
DZ_PG_27	1968	172.789	131.891	126.303
DZ_PG_55	1968	181.775	166.565	158.619
DZ_PG_02	1971	175.026	161.506	136.955
DZ_PG_05	1971	183.809	156.019	146.423
DZ_PG_35	1971	168.411	136.759	149.917
DZ_PG_16	1973	189.435	116.497	120.901
DZ_PG_21	1974	185.107	134.74	118.437
DZ_PG_30	1974	191.426	137.453	106.526
DZ_PG_47	1974	205.425	100.089	126.585
DZ_PG_50	1975	190.47	165.569	150.906
DZ_PG_10	1976	183.472	130.289	124.137
DZ_PG_37	1976	185.707	152.311	155.987
DZ_PG_04	1980	181.05	148.882	136.924
DZ_PG_19	1981	209.943	170.221	152.221
DZ_PG_09	1983	216.502	141.704	135.056
DZ_PG_44	1985	194.816	154.158	136.354
DZ_PG_48	1987	198.304	123.079	137.37
DZ_PG_52	1988	214.263	162.563	151.229
DZ_PG_39	1989	144.218
DZ_PG_36	1990	181.413
DZ_PG_46	1994	182.937	175.289	145.134
DZ_PG_14	1995	200.769	167.679	139.97
DZ_PG_12	1997	190.049	165.124	133.191
DZ_PG_06	1998	192.271	154.925	154.429
DZ_PG_03	1999	208.982	193.732	163.258
DZ_PG_13	2000	209.159	144.678	134.909
DZ_PG_41	2000	204.437	174.692	136.646
DZ_PG_43	2001	192.098	148.591	164.819
DZ_PG_01	2002	184.448	128.452	121.025
DZ_PG_25	2002	182.504	134.709	120.321
DZ_PG_34	2002	206.08	159.068	133.185
DZ_PG_11	2003	190.778	153.392	153.029
DZ_PG_45	2003	182.762	146.981	150.641
DZ_PG_26	2004	201.055	183.549	146.835
DZ_PG_23	2005	198.694	146.614	144.721
DZ_PG_49	2006	209.237	170.587	149.123
DZ_PG_40	2007	200.092	158.602	166.208
DZ_PG_62	2009	201.282	157.798	149.843
DZ_PG_63	2009	192.042	152.857	140.448
DZ_PG_66	2009	171.17	166.778	125.795
DZ_PG_67	2011	197.451	122.547	136.033
DZ_PG_68	2012	216.675	180.542	162.235
DZ_PG_69	2012	195.714	162.832	152.044
DZ_PG_74	2012	184.308	151.127	133.48
DZ_PG_72	2015	200.152	135.356	129.186
