# Supplementary material for: Physiological adaptive traits are a potential allele reservoir for maize genetic progress under challenging conditions
Source: Nat Commun. 2022 Jun 9;13:3225. doi: 10.1038/s41467-022-30872-w (PMC9184527; doi:10.1038/s41467-022-30872-w)
Supplement: Supplementary file 10 — Supplementary Dataset 8 [file 41467_2022_30872_MOESM10_ESM.xlsx]

## Sheet: ReadMe
Fig.9| Why adaptive traits were not selected by yield-based breeding ? Instable effects on yield may have caused non-selection of corresponding alleles.
Each sheet presents the raw data for the corresponding panel of Fig. 9
The biplot is represented, as shown in the figure of the paper
Panel A as in Millet et al 2019

## Sheet: Allelic effects
	Experiment	Scenario Millet et al	mean yield		QTL A1 2.04 44.5	QTL A2 5.01 5.4	QTL A3 10.05 132		QTL C1 6.01 84.4	QTL C2 8.06 159	QTL C3 1.01 2.4 Mb
				WD cool	0.086534	-0.158112	0.052042		0.132976	0.224425	0.21351
				WD HotD	0.0108902	-0.0282381	0.0545866		0.240389	0.221253	0.148357
				WD HotDN	0.0395606	-0.087474	0.0935486		0.177823	0.168373	0.148357
				WW cool	-0.0278736	0.0208391	0.0376916		0.14679	0.209983	0.170589
				WW HotD	-0.0248422	0.00689843	0.0965131		0.229935	0.30819	0.164289
				WW HotDN	0.00857546	0.0649467	0.133423		0.136126	0.252908	0.104718
1	i2	WD HotDN	4.68949		0.0395606	-0.087474	0.0935486		0.177823	0.168373	0.148357
2	m16	WD HotDN	5.83505		0.0395606	-0.087474	0.0935486		0.177823	0.168373	0.148357
3	m10	WD HotDN	5.98933		0.0395606	-0.087474	0.0935486		0.177823	0.168373	0.148357
4	i2	WD HotDN	6.03965		0.0395606	-0.087474	0.0935486		0.177823	0.168373	0.148357
5	m13	WD HotDN	6.67944		0.0395606	-0.087474	0.0935486		0.177823	0.168373	0.148357
6	m18	WD cool	6.85438		0.086534	-0.158112	0.052042		0.132976	0.224425	0.21351
7	m2	WD cool	7.85472		0.086534	-0.158112	0.052042		0.132976	0.224425	0.21351
8	m9	WD HotDN	8.30109		0.0395606	-0.087474	0.0935486		0.177823	0.168373	0.148357
9	m3	WW cool	8.45471		-0.0278736	0.0208391	0.0376916		0.14679	0.209983	0.170589
10	l1	WW cool	8.68403		-0.0278736	0.0208391	0.0376916		0.14679	0.209983	0.170589
11	m15	WW cool	9.14414		-0.0278736	0.0208391	0.0376916		0.14679	0.209983	0.170589
12	m5	WD cool	9.19088		0.086534	-0.158112	0.052042		0.132976	0.224425	0.21351
13	m8	WW cool	9.23124		-0.0278736	0.0208391	0.0376916		0.14679	0.209983	0.170589
14	m17	WW cool	9.29937		-0.0278736	0.0208391	0.0376916		0.14679	0.209983	0.170589
15	j1	WW HotDN	9.30864		0.00857546	0.0649467	0.133423		0.136126	0.252908	0.104718
16	i1	WW cool	9.59587		-0.0278736	0.0208391	0.0376916		0.14679	0.209983	0.170589
17	l2	WD HotD	10.0242		0.0108902	-0.0282381	0.0545866		0.240389	0.221253	0.148357
18	m1	WD HotD	10.1971		0.0108902	-0.0282381	0.0545866		0.240389	0.221253	0.148357
19	m4	WD cool	10.5762		0.086534	-0.158112	0.052042		0.132976	0.224425	0.21351
20	m12	WW cool	11.1196		-0.0278736	0.0208391	0.0376916		0.14679	0.209983	0.170589
21	m7	WW cool	11.2658		-0.0278736	0.0208391	0.0376916		0.14679	0.209983	0.170589
22	m11	WW cool	11.5411		-0.0278736	0.0208391	0.0376916		0.14679	0.209983	0.170589
23	m6	WW cool	11.7558		-0.0278736	0.0208391	0.0376916		0.14679	0.209983	0.170589
24	k1	WW cool	12.77		-0.0278736	0.0208391	0.0376916		0.14679	0.209983	0.170589
																															a QT

## Sheet: Allelic frequencies
		Frequencies of +allele
Name in Millet et al 2016	Name in Genetic progress study	Old	recent
QTL H (ABA) 2.04 44.5 ABA and 2 PIPs	QTL A1	0.545455	0.590909
QTL K 5.01 5.4 Stomatal cond.	QTL A2	0.386364	0.159091
QTL j 8.06 159 Yield and flowering time	QTL C2	0.681818	1
QTL G 6.01 84.4 RHPAD	QTL C1	0.113636	0.310909
QTL L 1.01 2.4 Mb	QTL C3	0.409091	0.659091
10.05 (132.19Mb)	QTL A3	0.568182	0.409091
		1.1	2
