# Supplementary material for: Physiological adaptive traits are a potential allele reservoir for maize genetic progress under challenging conditions
Source: Nat Commun. 2022 Jun 9;13:3225. doi: 10.1038/s41467-022-30872-w (PMC9184527; doi:10.1038/s41467-022-30872-w)
Supplement: Supplementary file 11 — Supplementary Dataset 9 [file 41467_2022_30872_MOESM11_ESM.xlsx]

## Sheet: ReadMe
Supplementary Fig. 9 | Change with year of release of the response of grain number to the amount of incident light intercepted during the vegetative phase (a) and to the mean soil water potential during the flowering phase (b)
Raw data for this figure are slopes of the relationship between year of release and
- Soil water potential averaged during the flowering phase (SWP_sensitivity, lines 2-61
- The amount of light intercepted by a standard canopy cumulated during the flowering phase, calculated via the crop model APSIM (intercepted_radiation_APSIM, lines 63-122)
An analysis of variance is presented, with the function DROITREG of Excel
pvalue
for detail,	https://support.microsoft.com/fr-fr/office/fonction-droitereg-84d7d0d9-6e50-4101-977a-fa7abf772b6d

## Sheet: don
Genotype	Hybrid	Indicator	Year	Slope		Sensitivity of grain number to soil water potential					Sensitivity of grain number to intercepted light
DZ_PG_01	1	SWP_sensitivity	2002	-2.58367		0.0434986	-89.0054				0.144855	-291.105
DZ_PG_02	2	SWP_sensitivity	1971	-0.450261		0.0135184	26.8385				0.0250031	49.6392
DZ_PG_03	3	SWP_sensitivity	1999	-3.01198	R2	0.153722	1.93369			R2	0.370615	3.57646
DZ_PG_04	4	SWP_sensitivity	1980	-4.64231		10.3538	57				33.5646	57
DZ_PG_05	5	SWP_sensitivity	1971	-3.85802		38.7143	213.132				429.327	729.091
DZ_PG_06	6	SWP_sensitivity	1998	-1.20833
DZ_PG_07	7	SWP_sensitivity	1962	-5.72898	pvalue	0.00213255				pvalue	3.12627e-07
DZ_PG_08	8	SWP_sensitivity	1951	-3.54707
DZ_PG_09	9	SWP_sensitivity	1983	-4.84358
DZ_PG_10	10	SWP_sensitivity	1976	-1.34635
DZ_PG_11	11	SWP_sensitivity	2003	0.383875
DZ_PG_12	12	SWP_sensitivity	1997	0.225531
DZ_PG_13	13	SWP_sensitivity	2000	-0.288042
DZ_PG_14	14	SWP_sensitivity	1995	0.588586
DZ_PG_16	16	SWP_sensitivity	1973	-1.4735
DZ_PG_17	17	SWP_sensitivity	1961	-2.25186
DZ_PG_18	18	SWP_sensitivity	1992	-10.5491
DZ_PG_19	19	SWP_sensitivity	1981	-2.89644
DZ_PG_20	20	SWP_sensitivity	1951	-3.377
DZ_PG_21	21	SWP_sensitivity	1974	-5.12257
DZ_PG_22	22	SWP_sensitivity	1961	-1.59569
DZ_PG_23	23	SWP_sensitivity	2005	-1.02099
DZ_PG_24	24	SWP_sensitivity	1950	-5.16025
DZ_PG_25	25	SWP_sensitivity	2002	-1.17982
DZ_PG_26	26	SWP_sensitivity	2004	-2.22522
DZ_PG_27	27	SWP_sensitivity	1968	-3.70558
DZ_PG_28	28	SWP_sensitivity	2002	-1.46903
DZ_PG_30	30	SWP_sensitivity	1974	-3.61065
DZ_PG_31	31	SWP_sensitivity	1961	-6.88928
DZ_PG_32	32	SWP_sensitivity	1962	-2.74671
DZ_PG_33	33	SWP_sensitivity	1962	-2.81525
DZ_PG_34	34	SWP_sensitivity	2002	-0.83887
DZ_PG_35	35	SWP_sensitivity	1971	-1.51424
DZ_PG_36	36	SWP_sensitivity	1990	-4.09841
DZ_PG_37	37	SWP_sensitivity	1976	-2.93325
DZ_PG_38	38	SWP_sensitivity	1985	-2.6472
DZ_PG_39	39	SWP_sensitivity	1989	-6.07149
DZ_PG_40	40	SWP_sensitivity	2007	-2.15438
DZ_PG_41	41	SWP_sensitivity	2000	-0.876709
DZ_PG_43	43	SWP_sensitivity	2001	-0.972192
DZ_PG_44	44	SWP_sensitivity	1985	-2.29125
DZ_PG_45	45	SWP_sensitivity	2003	-4.99853
DZ_PG_46	46	SWP_sensitivity	1994	-3.61535
DZ_PG_47	47	SWP_sensitivity	1974	-1.56108
DZ_PG_48	48	SWP_sensitivity	1987	-3.69414
DZ_PG_49	49	SWP_sensitivity	2006	0.622655
DZ_PG_50	50	SWP_sensitivity	1975	-4.08018
DZ_PG_51	51	SWP_sensitivity	1962	-2.26349
DZ_PG_52	52	SWP_sensitivity	1988	-1.34652
DZ_PG_53	53	SWP_sensitivity	1959	-4.28592
DZ_PG_54	54	SWP_sensitivity	1959	-1.73744
DZ_PG_55	55	SWP_sensitivity	1968	-6.39859
DZ_PG_62	62	SWP_sensitivity	2009	-2.27467
DZ_PG_63	63	SWP_sensitivity	2009	-2.02993
DZ_PG_66	66	SWP_sensitivity	2009	1.1691
DZ_PG_67	67	SWP_sensitivity	2011	-1.4135
DZ_PG_68	68	SWP_sensitivity	2012	-2.32641
DZ_PG_69	69	SWP_sensitivity	2012	-1.97393
DZ_PG_72	72	SWP_sensitivity	2015	-1.36215
DZ_PG_74	74	SWP_sensitivity	2012
DZ_PG_01	1	Intercepted_radiation_APSIM	2002	-2.66149
DZ_PG_02	2	Intercepted_radiation_APSIM	1971	-4.85912
DZ_PG_03	3	Intercepted_radiation_APSIM	1999	-0.386421
DZ_PG_04	4	Intercepted_radiation_APSIM	1980	-2.75737
DZ_PG_05	5	Intercepted_radiation_APSIM	1971	-3.1739
DZ_PG_06	6	Intercepted_radiation_APSIM	1998	-0.817768
DZ_PG_07	7	Intercepted_radiation_APSIM	1962	-9.25673
DZ_PG_08	8	Intercepted_radiation_APSIM	1951	-12.4933
DZ_PG_09	9	Intercepted_radiation_APSIM	1983	-2.80136
DZ_PG_10	10	Intercepted_radiation_APSIM	1976	-3.98911
DZ_PG_11	11	Intercepted_radiation_APSIM	2003	4.99145
DZ_PG_12	12	Intercepted_radiation_APSIM	1997	0.0232894
DZ_PG_13	13	Intercepted_radiation_APSIM	2000	-0.698998
DZ_PG_14	14	Intercepted_radiation_APSIM	1995	2.73018
DZ_PG_16	16	Intercepted_radiation_APSIM	1973	-8.75191
DZ_PG_17	17	Intercepted_radiation_APSIM	1961	-4.46924
DZ_PG_18	18	Intercepted_radiation_APSIM	1992	-18.7291
DZ_PG_19	19	Intercepted_radiation_APSIM	1981	-2.59742
DZ_PG_20	20	Intercepted_radiation_APSIM	1951	-8.25017
DZ_PG_21	21	Intercepted_radiation_APSIM	1974	-5.36593
DZ_PG_22	22	Intercepted_radiation_APSIM	1961	-3.28664
DZ_PG_23	23	Intercepted_radiation_APSIM	2005	1.27485
DZ_PG_24	24	Intercepted_radiation_APSIM	1950	-9.07173
DZ_PG_25	25	Intercepted_radiation_APSIM	2002	-2.4279
DZ_PG_26	26	Intercepted_radiation_APSIM	2004	-0.152341
DZ_PG_27	27	Intercepted_radiation_APSIM	1968	-8.94437
DZ_PG_28	28	Intercepted_radiation_APSIM	2002	6.48453
DZ_PG_30	30	Intercepted_radiation_APSIM	1974	-5.08442
DZ_PG_31	31	Intercepted_radiation_APSIM	1961	-7.40473
DZ_PG_32	32	Intercepted_radiation_APSIM	1962	-7.14488
DZ_PG_33	33	Intercepted_radiation_APSIM	1962	-12.435
DZ_PG_34	34	Intercepted_radiation_APSIM	2002	-2.69741
DZ_PG_35	35	Intercepted_radiation_APSIM	1971	-3.51939
DZ_PG_36	36	Intercepted_radiation_APSIM	1990	-9.29783
DZ_PG_37	37	Intercepted_radiation_APSIM	1976	-1.75323
DZ_PG_38	38	Intercepted_radiation_APSIM	1985	1.70132
DZ_PG_39	39	Intercepted_radiation_APSIM	1989	-5.59117
DZ_PG_40	40	Intercepted_radiation_APSIM	2007	-1.65758
DZ_PG_41	41	Intercepted_radiation_APSIM	2000	-2.74147
DZ_PG_43	43	Intercepted_radiation_APSIM	2001	-2.08679
DZ_PG_44	44	Intercepted_radiation_APSIM	1985	-1.29134
DZ_PG_45	45	Intercepted_radiation_APSIM	2003	-0.0961908
DZ_PG_46	46	Intercepted_radiation_APSIM	1994	0.483275
DZ_PG_47	47	Intercepted_radiation_APSIM	1974	-3.79004
DZ_PG_48	48	Intercepted_radiation_APSIM	1987	0.523492
DZ_PG_49	49	Intercepted_radiation_APSIM	2006	2.95481
DZ_PG_50	50	Intercepted_radiation_APSIM	1975	-6.02097
DZ_PG_51	51	Intercepted_radiation_APSIM	1962	-5.311
DZ_PG_52	52	Intercepted_radiation_APSIM	1988	0.864614
DZ_PG_53	53	Intercepted_radiation_APSIM	1959	-8.27877
DZ_PG_54	54	Intercepted_radiation_APSIM	1959	-9.92627
DZ_PG_55	55	Intercepted_radiation_APSIM	1968	-3.88297
DZ_PG_62	62	Intercepted_radiation_APSIM	2009	-3.37353
DZ_PG_63	63	Intercepted_radiation_APSIM	2009	-3.57362
DZ_PG_66	66	Intercepted_radiation_APSIM	2009	-3.7226
DZ_PG_67	67	Intercepted_radiation_APSIM	2011	-3.39386
DZ_PG_68	68	Intercepted_radiation_APSIM	2012	-0.718628
DZ_PG_69	69	Intercepted_radiation_APSIM	2012	1.96252
DZ_PG_72	72	Intercepted_radiation_APSIM	2015	-1.73846
DZ_PG_74	74	Intercepted_radiation_APSIM	2012	NA
