# Supplementary material for: Physiological adaptive traits are a potential allele reservoir for maize genetic progress under challenging conditions
Source: Nat Commun. 2022 Jun 9;13:3225. doi: 10.1038/s41467-022-30872-w (PMC9184527; doi:10.1038/s41467-022-30872-w)
Supplement: Supplementary file 12 — Supplementary Dataset 10 [file 41467_2022_30872_MOESM12_ESM.xlsx]

## Sheet: ReadMe
Supplementary Fig. 13 | Relationship between grain yield and cumulated transpiration for each generation of hybrids represented by decade of release
Main figure: Yield per generation and experiment as a function of cumulative transpiration calculated via APSIM
Inset, asymptotes in main figure per class of year of release
Curves: fitted curves in the main figure

## Sheet: Inset
Generation	GY_potential	Transpiration
1950	7.68993	0.0336735
1960	9.3097	0.0401988
1970	10.6981	0.0327276
1980	10.7346	0.0361553
1990	12.4525	0.0446107
2000	13.8866	0.0374663
2010	14.8866	0.03

## Sheet: main figure
Experiment	Decade_Generation	GY	Cumulated_transpiration_APSIM
1	1950	4.49751	451.284
2	1950	7.68989	540.408
3	1950	6.9659	310.523
4	1950	6.17129	304.538
5	1950	7.43139	470.993
6	1950	6.44944	360.12
7	1950	5.89328	224.179
8	1950	6.67175	481.895
9	1950	6.01683	424.913
10	1950	9.28635	353.682
11	1950	3.68782	275.19
12	1950	8.89547	329.044
13	1950	7.24658	420.614
14	1950	6.72562	355.969
15	1950	5.52562	429.584
1	1960	5.92974	428.559
2	1960	8.12875	507.324
3	1960	8.72465	299.854
4	1960	7.23977	300.525
5	1960	9.30944	441.621
6	1960	8.07371	349.322
7	1960	6.5118	210.906
8	1960	7.03078	473.651
9	1960	9.56979	417.358
10	1960	6.71205	343.305
11	1960	4.13186	273.841
12	1960	8.74492	319.748
13	1960	10.0579	412.977
14	1960	7.84816	336.841
15	1960	6.52384	422.456
1	1970	11.6784	445.447
2	1970	10.4823	525.092
3	1970	7.50958	309.848
4	1970	9.72871	304.707
5	1970	12.4112	462.304
6	1970	8.96883	359.698
7	1970	7.75163	220.4
8	1970	7.82282	480.786
9	1970	10.5399	423.386
10	1970	10.6591	352.572
11	1970	4.10949	275.159
12	1970	9.60116	331.72
13	1970	7.13824	421.32
14	1970	8.59489	350.639
15	1970	9.10241	429.172
1	1980	9.87463	442.696
2	1980	10.5037	524.466
3	1980	6.96003	309.012
4	1980	10.6064	303.474
5	1980	11.1437	461.945
6	1980	9.58696	359.25
7	1980	8.2506	221.481
8	1980	7.4964	479.644
9	1980	10.3362	422.639
10	1980	11.2312	351.702
11	1980	6.12066	274.972
12	1980	9.43993	331.591
13	1980	9.94763	419.965
14	1980	8.85583	349.082
15	1980	2.52449	428.179
1	1990	4.57747	438.819
2	1990	11.1872	510.31
3	1990	8.86892	301.35
4	1990	12.3963	302.037
5	1990	12.1312	449.261
6	1990	9.04569	354.243
7	1990	10.0598	217.975
8	1990	10.3604	478.124
9	1990	14.2472	418.49
10	1990	14.3934	347.809
11	1990	4.33806	274.275
12	1990	9.51637	328.372
13	1990	9.8889	417.742
14	1990	11.4034	340.477
15	1990	10.6411	425.098
1	2000	11.0434	455.252
2	2000	11.0909	545.067
3	2000	10.9985	312.688
4	2000	13.0413	304.37
5	2000	13.8863	472.844
6	2000	11.6398	360.343
7	2000	11.3163	226.025
8	2000	9.35548	483.281
9	2000	14.7723	426.144
10	2000	14.7138	353.597
11	2000	5.91664	275.467
12	2000	11.0055	329.097
13	2000	12.2135	420.832
14	2000	11.1724	358.446
15	2000	10.6816	430.001
2	2010	13.2837	554.574
3	2010	9.87236	316.216
4	2010	14.9144	306.437
5	2010	14.73	484.08
6	2010	12.7644	364.615
7	2010	12.0483	231.636
8	2010	10.7749	485.515
9	2010	15.1421	427.969
10	2010	14.7753	358.896
11	2010	6.23361	276.041
14	2010	11.3232	363.057
15	2010	15.2383	432.243

## Sheet: curves
Generation	transpiration_tot	Model_predicted_Grain_Yield
1950	181	0
1950	190.38	2.08271
1950	199.76	3.60135
1950	209.14	4.70869
1950	218.52	5.51612
1950	227.9	6.10487
1950	237.28	6.53416
1950	246.66	6.84718
1950	256.04	7.07543
1950	265.42	7.24186
1950	274.8	7.36321
1950	284.18	7.4517
1950	293.56	7.51622
1950	302.94	7.56327
1950	312.32	7.59757
1950	321.7	7.62259
1950	331.08	7.64083
1950	340.46	7.65413
1950	349.84	7.66382
1950	359.22	7.67089
1950	368.6	7.67605
1950	377.98	7.67981
1950	387.36	7.68255
1950	396.74	7.68455
1950	406.12	7.68601
1950	415.5	7.68707
1950	424.88	7.68784
1950	434.26	7.68841
1950	443.64	7.68882
1950	453.02	7.68912
1950	462.4	7.68934
1950	471.78	7.6895
1950	481.16	7.68962
1950	490.54	7.6897
1950	499.92	7.68976
1950	509.3	7.68981
1950	518.68	7.68984
1950	528.06	7.68987
1950	537.44	7.68988
1950	546.82	7.6899
1950	556.2	7.68991
1950	565.58	7.68991
1950	574.96	7.68992
1950	584.34	7.68992
1950	593.72	7.68992
1950	603.1	7.68993
1950	612.48	7.68993
1950	621.86	7.68993
1950	631.24	7.68993
1950	640.62	7.68993
1950	650	7.68993
1960	181	0
1960	190.38	2.92444
1960	199.76	4.93023
1960	209.14	6.30595
1960	218.52	7.24951
1960	227.9	7.89668
1960	237.28	8.34055
1960	246.66	8.64499
1960	256.04	8.85379
1960	265.42	8.99701
1960	274.8	9.09523
1960	284.18	9.1626
1960	293.56	9.20881
1960	302.94	9.2405
1960	312.32	9.26224
1960	321.7	9.27715
1960	331.08	9.28737
1960	340.46	9.29439
1960	349.84	9.2992
1960	359.22	9.3025
1960	368.6	9.30476
1960	377.98	9.30631
1960	387.36	9.30738
1960	396.74	9.30811
1960	406.12	9.30861
1960	415.5	9.30895
1960	424.88	9.30919
1960	434.26	9.30935
1960	443.64	9.30946
1960	453.02	9.30953
1960	462.4	9.30959
1960	471.78	9.30962
1960	481.16	9.30965
1960	490.54	9.30966
1960	499.92	9.30968
1960	509.3	9.30968
1960	518.68	9.30969
1960	528.06	9.30969
1960	537.44	9.3097
1960	546.82	9.3097
1960	556.2	9.3097
1960	565.58	9.3097
1960	574.96	9.3097
1960	584.34	9.3097
1960	593.72	9.3097
1960	603.1	9.3097
1960	612.48	9.3097
1960	621.86	9.3097
1960	631.24	9.3097
1960	640.62	9.3097
1960	650	9.3097
1970	181	0
1970	190.38	2.82791
1970	199.76	4.90829
1970	209.14	6.43875
1970	218.52	7.56465
1970	227.9	8.39293
1970	237.28	9.00226
1970	246.66	9.45053
1970	256.04	9.7803
1970	265.42	10.0229
1970	274.8	10.2014
1970	284.18	10.3327
1970	293.56	10.4292
1970	302.94	10.5003
1970	312.32	10.5526
1970	321.7	10.591
1970	331.08	10.6193
1970	340.46	10.6401
1970	349.84	10.6554
1970	359.22	10.6667
1970	368.6	10.675
1970	377.98	10.6811
1970	387.36	10.6856
1970	396.74	10.6889
1970	406.12	10.6913
1970	415.5	10.6931
1970	424.88	10.6944
1970	434.26	10.6954
1970	443.64	10.6961
1970	453.02	10.6966
1970	462.4	10.697
1970	471.78	10.6973
1970	481.16	10.6975
1970	490.54	10.6976
1970	499.92	10.6977
1970	509.3	10.6978
1970	518.68	10.6979
1970	528.06	10.6979
1970	537.44	10.698
1970	546.82	10.698
1970	556.2	10.698
1970	565.58	10.698
1970	574.96	10.698
1970	584.34	10.698
1970	593.72	10.698
1970	603.1	10.698
1970	612.48	10.698
1970	621.86	10.6981
1970	631.24	10.6981
1970	640.62	10.6981
1970	650	10.6981
1980	181	0
1980	190.38	3.08743
1980	199.76	5.28687
1980	209.14	6.85372
1980	218.52	7.96991
1980	227.9	8.76508
1980	237.28	9.33154
1980	246.66	9.73508
1980	256.04	10.0225
1980	265.42	10.2273
1980	274.8	10.3732
1980	284.18	10.4772
1980	293.56	10.5512
1980	302.94	10.6039
1980	312.32	10.6415
1980	321.7	10.6683
1980	331.08	10.6874
1980	340.46	10.7009
1980	349.84	10.7106
1980	359.22	10.7175
1980	368.6	10.7224
1980	377.98	10.7259
1980	387.36	10.7284
1980	396.74	10.7302
1980	406.12	10.7315
1980	415.5	10.7324
1980	424.88	10.733
1980	434.26	10.7335
1980	443.64	10.7338
1980	453.02	10.734
1980	462.4	10.7342
1980	471.78	10.7343
1980	481.16	10.7344
1980	490.54	10.7344
1980	499.92	10.7345
1980	509.3	10.7345
1980	518.68	10.7345
1980	528.06	10.7345
1980	537.44	10.7346
1980	546.82	10.7346
1980	556.2	10.7346
1980	565.58	10.7346
1980	574.96	10.7346
1980	584.34	10.7346
1980	593.72	10.7346
1980	603.1	10.7346
1980	612.48	10.7346
1980	621.86	10.7346
1980	631.24	10.7346
1980	640.62	10.7346
1980	650	10.7346
1990	181	0
1990	190.38	4.25793
1990	199.76	7.05994
1990	209.14	8.90385
1990	218.52	10.1173
1990	227.9	10.9158
1990	237.28	11.4412
1990	246.66	11.787
1990	256.04	12.0146
1990	265.42	12.1643
1990	274.8	12.2629
1990	284.18	12.3277
1990	293.56	12.3704
1990	302.94	12.3985
1990	312.32	12.417
1990	321.7	12.4291
1990	331.08	12.4371
1990	340.46	12.4424
1990	349.84	12.4459
1990	359.22	12.4482
1990	368.6	12.4497
1990	377.98	12.4506
1990	387.36	12.4513
1990	396.74	12.4517
1990	406.12	12.452
1990	415.5	12.4522
1990	424.88	12.4523
1990	434.26	12.4524
1990	443.64	12.4524
1990	453.02	12.4525
1990	462.4	12.4525
1990	471.78	12.4525
1990	481.16	12.4525
1990	490.54	12.4525
1990	499.92	12.4525
1990	509.3	12.4525
1990	518.68	12.4525
1990	528.06	12.4525
1990	537.44	12.4525
1990	546.82	12.4525
1990	556.2	12.4525
1990	565.58	12.4525
1990	574.96	12.4525
1990	584.34	12.4525
1990	593.72	12.4525
1990	603.1	12.4525
1990	612.48	12.4525
1990	621.86	12.4525
1990	631.24	12.4525
1990	640.62	12.4525
1990	650	12.4525
2000	181	0
2000	190.38	4.11489
2000	199.76	7.01045
2000	209.14	9.04799
2000	218.52	10.4818
2000	227.9	11.4907
2000	237.28	12.2006
2000	246.66	12.7002
2000	256.04	13.0518
2000	265.42	13.2991
2000	274.8	13.4732
2000	284.18	13.5957
2000	293.56	13.6819
2000	302.94	13.7425
2000	312.32	13.7852
2000	321.7	13.8153
2000	331.08	13.8364
2000	340.46	13.8513
2000	349.84	13.8617
2000	359.22	13.8691
2000	368.6	13.8743
2000	377.98	13.8779
2000	387.36	13.8805
2000	396.74	13.8823
2000	406.12	13.8836
2000	415.5	13.8845
2000	424.88	13.8851
2000	434.26	13.8855
2000	443.64	13.8858
2000	453.02	13.8861
2000	462.4	13.8862
2000	471.78	13.8863
2000	481.16	13.8864
2000	490.54	13.8865
2000	499.92	13.8865
2000	509.3	13.8865
2000	518.68	13.8865
2000	528.06	13.8865
2000	537.44	13.8866
2000	546.82	13.8866
2000	556.2	13.8866
2000	565.58	13.8866
2000	574.96	13.8866
2000	584.34	13.8866
2000	593.72	13.8866
2000	603.1	13.8866
2000	612.48	13.8866
2000	621.86	13.8866
2000	631.24	13.8866
2000	640.62	13.8866
2000	650	13.8866
2010	181	0
2010	190.38	3.65129
2010	199.76	6.40702
2010	209.14	8.48684
2010	218.52	10.0565
2010	227.9	11.2412
2010	237.28	12.1353
2010	246.66	12.8102
2010	256.04	13.3195
2010	265.42	13.7038
2010	274.8	13.9939
2010	284.18	14.2129
2010	293.56	14.3781
2010	302.94	14.5028
2010	312.32	14.597
2010	321.7	14.668
2010	331.08	14.7216
2010	340.46	14.7621
2010	349.84	14.7926
2010	359.22	14.8157
2010	368.6	14.8331
2010	377.98	14.8462
2010	387.36	14.8561
2010	396.74	14.8636
2010	406.12	14.8692
2010	415.5	14.8735
2010	424.88	14.8767
2010	434.26	14.8791
2010	443.64	14.881
2010	453.02	14.8824
2010	462.4	14.8834
2010	471.78	14.8842
2010	481.16	14.8848
2010	490.54	14.8852
2010	499.92	14.8856
2010	509.3	14.8858
2010	518.68	14.886
2010	528.06	14.8862
2010	537.44	14.8863
2010	546.82	14.8864
2010	556.2	14.8864
2010	565.58	14.8865
2010	574.96	14.8865
2010	584.34	14.8865
2010	593.72	14.8865
2010	603.1	14.8866
2010	612.48	14.8866
2010	621.86	14.8866
2010	631.24	14.8866
2010	640.62	14.8866
2010	650	14.8866
