# Supplementary material for: Physiological adaptive traits are a potential allele reservoir for maize genetic progress under challenging conditions
Source: Nat Commun. 2022 Jun 9;13:3225. doi: 10.1038/s41467-022-30872-w (PMC9184527; doi:10.1038/s41467-022-30872-w)
Supplement: Supplementary file 13 — Supplementary Dataset 11 [file 41467_2022_30872_MOESM13_ESM.xlsx]

## Sheet: Readme
The following sheets present the phenotypic and environmental variables
for experiment in the dataset "genetic progress in maize" available at:
https://doi.org/10.15454/KLD0GH
Each sheet corresponds to one experiment and describes, in lines, all measured variables. All sheets share the same columns, described below.
The quadruplet "Trait entity, Trait characteristic, Unit, Method" follow EMPHASIS, ELIXIR and MIAPPE standards aimed at reaching the FAIR requirements (findable, accessible, interoperable, reusable)
Names in the quadruplet need to be machine readable, without space between words and with no special characters, so units are sometimes difficult to read.
All texts in cells also needed to be machine readable, so we needed to avoid special characters such as %, ° or "return", which may in some case make the text difficult to read
Column name in all sheets	Definition			Experiments presented in this spreadsheet
NameInDataFile	Variable name in the corresponding data file for the same experiment		Name exp	Type exp.	Installation	Year	Coord.	Treatments	# Hybrids
TraitEntity	A trait (e.g. lea area) is the combination of an entity (e.g. leaf) and a characteristic (e.g. area), thereby facilitating the mapping to public ontologies. This field holds the Trait Entity being measured or observed by the variable.		a	Platform	PhenoArch	2017	43.6, 3.85	WW, WD, HT	60
TraitCharacteristic	A trait (e.g. lea area) is the combination of an entity (e.g. leaf) and a characteristic (e.g. area). This field holds the Trait Characteristic being measured or observed.		c	Platform	Phenoarch	2013	43.6, 3.85	WW, WD	50
Unit	Unit with which the trait is expressed in the corresponding datafile. To ensure compatibility with programing langages (Python, R) only alpha numerical characters are accepted. As a consequence, special characters have been replaced. For instance: m s-1 is named mPERs. For complex units (e.g. µmol m-2 s-1), the unit is copied in the 'method description' column with conventional presentation		d	Platform	Phenoarch	2011	43.6, 3.85	WW	50
Method	Sort description of the method, in one or two words		e	Platform	Phenodyn	2009	43.6, 3.85	WW	50
Variable name	Concatenation, separated by _ of a quadruplet formed by TraitEntity_TraitCharacteristic_Method_Unit		f	Platform	Phenodyn	2011	43.6, 3.85	WW, WD	50
Method description	Short description of the procedure for measuring the corresponding variable. It also indicates whether values are genotypic means.		g	Platform	Phenodyn	2020	43.6, 3.85	WW	60
Phenological stage	Stage at which the variable is measured ('NA' if not relevant)		h	Platform	RootPhAir	2018	50.4, 4.37	aeroponics	30
TraitEntityAccessionNumber	Ontology term reference corresponding to the Trait Entity. It may exactly correspond , or represent the closest meaningful match when no exact match exists in OLS indexed ontologies.		i	F intens	DiaPhen	2010	43.6, 3.98	WW, WD	50
TraitChracteristicClosestMatch	Ontology term reference corresponding to the Trait Entity. It may exactly correspond , or represent the closest meaningful match when no exact match exists in OLS indexed ontologies.		j	F intens	DiaPhen	2017	43.6, 3.97	WW, WD	60
UnitAccessionNumber	Ontology term reference corresponding to the unit. 'None' means that no match exists in in OLS indexed ontologies. 'NA' refers to unitless variables, or not applicable to the considered variable		k	F intens	PhenoField	2018	47.9, 1.53	HDWW, HDWD LDWW, LDWD	23
PhenologicalStageAccessionNumber	Ontology term reference corresponding to the phenological stage. It may exactly correspond , or represent the closest meaningful match when no exact match exists in OLS indexed ontologies.		l	Multisite	Field	2013	43.5, 1.48	WW	50
			l	Multisite	Field	2013	44.1, 0.34	WW	50
			m	Multisite	Field	2017	45.1, 5.13	WW, WD	60
			m	Multisite	Field	2017	46.5, -1.03	WW	60
			m	Multisite	Field	2017	47.8, 1.07	WW, WD	60
			m	Multisite	Field	2017	46.2, -0.69	WW, WD	60
			m	Multisite	Field	2017	43.6, -1.27	WW	60
			m	Multisite	Field	2017	44.1, 24.35	WW, WD	60
			m	Multisite	Field	2017	47.94, 7.51	WW	60
			m	Multisite	Field	2017	44.2, 0.31	WW, WD	60
			m	Multisite	Field	2017	48.5, 27.8	WD	60
			m	Multisite	Field	2017	43.9, 1.89	WW, WD	60
			m	Multisite	Field	2017	45.2, 9.5	WW, WD	60
			m	Multisite	Field	2017	46.25;20.14	WW, WD	60
			Name exp: name of experiment. Experiment type: phenotyping platform (Platform),
			precision measure field experiments (F intens) or multi-site field experiments (Multisite).
			Installation: facility in which the experiment was performed
			Year: year when the experiment was performed. Coord: longitude and latitude in degrees (WGS 84)
			Experimental treatments include well-watered (WW), water deficit (WD), high temperature (HT),
			high density (HD), low density (LD) and aeroponics.
			# Hybrids: number of hybrids tested in the considered experiment

## Sheet: Exp a
NameInDataFile	TraitEntity	TraitCharacteristic	Unit	Method	VariableName	MethodDescription	PhenologicalStage	TraitEntityAccessionNumber	TraitChracteristicClosestMatch	UnitAccessionNumber	PhenologicalStageAccessionNumber
Year_Release	Variety	DateOfRelease	Year	Record	Variety_DateOfRelease_Record_Year	Date at which the variety was first commercialized	NA	http://purl.obolibrary.org/obo/NCIT_C62709	http://purl.obolibrary.org/obo/NCIT_C42882	http://purl.obolibrary.org/obo/NCIT_C25164	NA
Biomass	Plant	Biomass	g	Interpolation	Plant_Biomass_Interpolation_g	Interpolated fresh biomass at 40 d20 C estimated via the plant volume	Vegetative	http://purl.obolibrary.org/obo/NCIT_C14258	http://www.cropontology.org/rdf/CO_337:0000046	http://purl.obolibrary.org/obo/NCIT_C48155	http://purl.obolibrary.org/obo/BTO_0005744
Leaf_area	Plant	LeafArea	m2	Interpolation	Plant_LeafArea_Interpolation_m2	Interpolated leaf area at 40 d20 C	Vegetative	http://purl.obolibrary.org/obo/NCIT_C14258	http://www.cropontology.org/rdf/CO_357:1000216	http://purl.obolibrary.org/obo/NCIT_C42569	http://purl.obolibrary.org/obo/BTO_0005744
RUE	Plant	RadiationUseEfficiency	unitless	BiomassToInterceptedLight	Plant_RadiationUseEfficiency_BiomassToInterceptedLight _unitless	Ratio of measured biomass to intercepted light calculated on 3D virtual plants at 40 d20 C Genotypic mean	Vegetative	http://purl.obolibrary.org/obo/NCIT_C14258	http://www.cropontology.org/rdf/CO_321:0001516	NA	http://purl.obolibrary.org/obo/BTO_0005744
WUE	Plant	WaterUseEfficiency	unitless	CumulatedBiomassToMeasured Transpiration	Plant_WaterUseEfficiency_CumulatedBiomassToMeasured Transpiration_unitless	Ratio of cumulated biomass to measured transpiration for individual plants at 40 d20 C Genotyping mean BLUES	Vegetative	http://purl.obolibrary.org/obo/NCIT_C14258	http://www.cropontology.org/rdf/CO_338:0000095	NA	http://purl.obolibrary.org/obo/BTO_0005744
rhPAD	Plant	rhPAD	unitless	ImageAnalysis	Plant_rhPAD_ImageAnalysis_unitless	Distance from top of the canopy layer with 50 percent of total leaf area in percent of canopy height calculated with on 3D virtual plants 32 days after sowing Genotyping mean BLUES	Vegetative	http://purl.obolibrary.org/obo/NCIT_C14258	https://doi.org/10.1111/pce.13539	NA	http://purl.obolibrary.org/obo/BTO_0005744
RIE_5_5	Canopy	RadiationInterceptionEfficiency	unitless	ImageAnalysis	Canopy_RadiationInterceptionEfficiency_ImageAnalysis_unitless	Ratio of intercepted to incident light for virtual canopies involving 3D plants 32 d after sowing at a density of 5 5 m-2	Vegetative	http://purl.obolibrary.org/obo/ENVO_01001242	https://doi.org/10.1111/pce.13539	NA	http://purl.obolibrary.org/obo/BTO_0005744
RIE_9	Canopy	RadiationIterceptionEfficiency	unitless	ImageAnalysis	Canopy_RadiationIterceptionEfficiency_ImageAnalysis_unitless	Ratio of intercepted to incident light for virtual canopies involving 3D plants 32 d after solwing at a density of 9 m-2	Vegetative	http://purl.obolibrary.org/obo/ENVO_01001242	https://doi.org/10.1111/pce.13539	NA	http://purl.obolibrary.org/obo/BTO_0005744
RIE_12_5	Canopy	RadiationIterceptionEfficiency	unitless	ImageAnalysis	Canopy_RadiationIterceptionEfficiency_ImageAnalysis_unitless	Ratio of intercepted to incident light for virtual canopies involving 3D plants 32 d after solwing at a density of 12 5 m-2	Vegetative	http://purl.obolibrary.org/obo/ENVO_01001242	https://doi.org/10.1111/pce.13539	NA	http://purl.obolibrary.org/obo/BTO_0005744
bpad	Plant	bpad	Unitless	ImageAnalysis	Plant_bpad_ImageAnalysis_Unitless	Distribution of leaf area along plant height: Index of concentration of leaf area around the position rhPAD calculated on 3D virtual plants 32 d after sowing Genotyping mean BLUES	Vegetative	http://purl.obolibrary.org/obo/NCIT_C14258	https://doi.org/10.1111/pce.13539	NA	http://purl.obolibrary.org/obo/BTO_0005744
deltAngle	Plant	DispersionOfHorizontalLeafAngle	Degree	ImageAnalysis	Plant_DispersionOfHorizontalLeafAngle_ImageAnalysis_Degree	Average deviation from a distichous phyllotaxy calculated as the mean difference between group azimuths with the main vertical plane containing the plant on 3D virtual plants 32 d after sowing Genotyping mean BLUES	Vegetative	http://purl.obolibrary.org/obo/NCIT_C14258	https://doi.org/10.1111/pce.13539	http://purl.obolibrary.org/obo/NCIT_C68667	http://purl.obolibrary.org/obo/BTO_0005744
deltaRow	Plant	AzimuthalDeviationFromRow	Degree	ImageAnalysis	Plant_AzimuthalDeviationFromRow_ImageAnalysis_Degree	Mean difference between the row direction and the main vertical plane containing the plant calculated with on 3D virtual plants 32 d after sowing Genotyping mean BLUES	Vegetative	http://purl.obolibrary.org/obo/NCIT_C14258	https://doi.org/10.1111/pce.13539	http://purl.obolibrary.org/obo/NCIT_C68667	http://purl.obolibrary.org/obo/BTO_0005744
erectness	Plant	MeanAngleOfLeaves	Degree	ImageAnalysis	Plant_MeanAngleOfLeaves_ImageAnalysis_Degree	Mean leaf angle calculated with on 3D virtual plants 32 d after sowing Genotyping mean BLUES	Vegetative	http://purl.obolibrary.org/obo/NCIT_C14258	https://doi.org/10.1111/pce.13539	http://purl.obolibrary.org/obo/NCIT_C68667	http://purl.obolibrary.org/obo/BTO_0005744
radius	Plant	PlantRadiusSeenFromAbove	cm	Image analysis	Plant_PlantRadiusSeenFromAbove_Image analysis_cm	95th quantile of the distribution of voxeel distance from the main axis of the plant	Vegetative	http://purl.obolibrary.org/obo/NCIT_C14258	https://doi.org/10.1111/pce.13539	http://purl.obolibrary.org/obo/UO_0000015	http://purl.obolibrary.org/obo/BTO_0005744
whorl_height	Plant	Height	cm	ManualVerticalHeightOfWhorl	Plant_Height_ManualVerticalHeightOfWhorl_cm	Z-coordinate of the topmost voxel located on the central axis of the plant	Vegetative	http://purl.obolibrary.org/obo/NCIT_C14258	http://purl.obolibrary.org/obo/NCIT_C25347	http://purl.obolibrary.org/obo/UO_0000015	http://purl.obolibrary.org/obo/BTO_0005744
Plant_height	Plant	Height	cm	ManualVerticalHeightOfTassel	Plant_Height_ManualVerticalHeightOfTassel_cm	Vertical distance from soil to the highest point of tassel manual Genotypic mean BLUES	Anthesis	http://purl.obolibrary.org/obo/NCIT_C14258	http://purl.obolibrary.org/obo/NCIT_C25347	http://purl.obolibrary.org/obo/UO_0000015	http://www.cropontology.org/rdf/CO_322:0000030
Ear_height	Ear	Height	cm	ManualVerticalHeightOfEar	Ear_Height_ManualVerticalHeightOfEar_cm	Vertical distance from soil to ear insertion Manual Genotypic mean BLUES	Anthesis	http://purl.obolibrary.org/obo/PO_0020136	http://purl.obolibrary.org/obo/NCIT_C25347	http://purl.obolibrary.org/obo/UO_0000015	http://www.cropontology.org/rdf/CO_322:0000030
tassel_length	Tassel	Length	cm	Manual	Tassel_Length_Manual_cm	Manual measurement from last leaf insertion to highest point of tassel Genotyping mean BLUES	Anthesis	http://purl.obolibrary.org/obo/BTO_0001830	http://purl.obolibrary.org/obo/NCIT_C25334	http://purl.obolibrary.org/obo/UO_0000015	http://www.cropontology.org/rdf/CO_322:0000030
tassel_FW	Tassel	FreshWeight	g	Manual	Tassel_FreshWeight_Manual_g	Manual measurement at anthesis Genotypic mean	Anthesis	http://purl.obolibrary.org/obo/BTO_0001830	http://www.cropontology.org/rdf/CO_360:0000000	http://purl.obolibrary.org/obo/NCIT_C48155	http://www.cropontology.org/rdf/CO_322:0000030
husk_length	Husk	Length	mm	Manual	Husk_Length_Manual_mm	Manual measurement at anthesis Genotypic mean	Anthesis	http://purl.obolibrary.org/obo/BTO_0000609	http://purl.obolibrary.org/obo/NCIT_C25334	http://purl.obolibrary.org/obo/UO_0000016	http://www.cropontology.org/rdf/CO_322:0000030
husk_width	Husk	Width	mm	Manual	Husk_Width_Manual_mm	Manual measurement at anthesis Genotypic mean	Anthesis	http://purl.obolibrary.org/obo/BTO_0000609	http://purl.obolibrary.org/obo/NCIT_C25345	http://purl.obolibrary.org/obo/UO_0000016	http://www.cropontology.org/rdf/CO_322:0000030
silk_length_above_husk	Silk	Length	mm	Manual	Silk_Length_Manual_mm	Manual measurement at anthesis distance from husk top to silk tip Genotyping mean BLUES	Anthesis	http://purl.obolibrary.org/obo/PO_0006488	http://purl.obolibrary.org/obo/NCIT_C25334	http://purl.obolibrary.org/obo/UO_0000016	http://www.cropontology.org/rdf/CO_322:0000030
ear_peduncle_length	Peduncle	Length	mm	Manual	Peduncle_Length_Manual_mm	Manual measurement at anthesis Genotypic mean	Anthesis	http://purl.obolibrary.org/obo/PO_0009053	http://purl.obolibrary.org/obo/NCIT_C25334	http://purl.obolibrary.org/obo/UO_0000016	http://www.cropontology.org/rdf/CO_322:0000030
ear_length	Ear	Length	mm	Manual	Ear_Length_Manual_mm	Manual measurement at anthesis Genotypic mean	Anthesis	http://purl.obolibrary.org/obo/PO_0020136	http://purl.obolibrary.org/obo/NCIT_C25334	http://purl.obolibrary.org/obo/UO_0000016	http://www.cropontology.org/rdf/CO_322:0000030
silk_length	Silk	TotalLength	mm	Manual	Silk_TotalLength_Manual_mm	Manual measurement at anthesis length from ovary to silk tip Genotypic mean	Anthesis	http://purl.obolibrary.org/obo/PO_0006488	http://purl.obolibrary.org/obo/NCIT_C25334	http://purl.obolibrary.org/obo/UO_0000016	http://www.cropontology.org/rdf/CO_322:0000030
peduncle_FW	Peduncle	FreshWeight	g	Manual	Peduncle_FreshWeight_Manual_g	Manual measurement at anthesis Genotypic mean	Anthesis	http://purl.obolibrary.org/obo/PO_0009053	http://www.cropontology.org/rdf/CO_360:0000000	http://purl.obolibrary.org/obo/NCIT_C48155	http://www.cropontology.org/rdf/CO_322:0000030
silk_FW_Anthesis	Silk	FreshWeight	g	Manual	Silk_FreshWeight_Manual_g	Manual measurement at anthesis Genotypic mean	Anthesis	http://purl.obolibrary.org/obo/PO_0006488	http://www.cropontology.org/rdf/CO_360:0000000	http://purl.obolibrary.org/obo/NCIT_C48155	http://www.cropontology.org/rdf/CO_322:0000030
ear_FW_Anthesis	Ear	FreshWeight	g	Manual	Ear_FreshWeight_Manual_g	Manual measurement at anthesis Genotypic mean	Anthesis	http://www.ontobee.org/ontology/PO?iri=http://purl.obolibrary.org/obo/PO_0020136	http://www.cropontology.org/rdf/CO_360:0000000	http://purl.obolibrary.org/obo/NCIT_C48155	http://www.cropontology.org/rdf/CO_322:0000030
husk_FW_Anthesis	Husk	FreshWeight	g	Manual	Husk_FreshWeight_Manual_g	Manual measurement at anthesis Genotypic mean	Anthesis	http://purl.obolibrary.org/obo/BTO_0000609	http://www.cropontology.org/rdf/CO_360:0000000	http://purl.obolibrary.org/obo/NCIT_C28251	http://www.cropontology.org/rdf/CO_322:0000030
N_row	Ear	NumberGrainRows	Unitless	Manual	Ear_NumberGrainRows_Manual_Unitless	Manual measurement at anthesis number of grain rows carrrying silks Genotypic mean	Anthesis	http://purl.obolibrary.org/obo/PO_0020136	http://www.cropontology.org/rdf/CO_322:0000167	NA	http://www.cropontology.org/rdf/CO_322:0000030
N_emerged_silks_cohorts_Anthesis	Ear	NumberCohortsWithEmergedSilks	Unitless	Manual	Ear_NumberCohortsWithEmergedSilks_Manual_Unitless	Manual measurement at anthesis number of ovaries carrying emerged silks per grain rows Genotypic mean	Anthesis	http://purl.obolibrary.org/obo/PO_0020136	None	NA	http://www.cropontology.org/rdf/CO_322:0000030
N_initiated_ovary_cohorts_Anthesis	Ear	NumberOvaryCohorts	Unitless	Manual	Ear_NumberOvaryCohorts_Manual_Unitless	Manual measurement at anthesis number of initiated ovaries per grain row Genotypic mean	Anthesis	http://purl.obolibrary.org/obo/PO_0020136	None	NA	http://www.cropontology.org/rdf/CO_322:0000030
N_emerged_silks_Anthesis	Ear	NumberEmergedSilks	Unitless	Manual	Ear_NumberEmergedSilks_Manual_Unitless	Manual measurement at anthesis number of emerged silks per ear Genotypic mean	Anthesis	http://purl.obolibrary.org/obo/PO_0020136	None	NA	http://www.cropontology.org/rdf/CO_322:0000030
N_initiated_ovaries_Anthesis	Ear	NumberOvaries	Unitless	Manual	Ear_NumberOvaries_Manual_Unitless	Manual measurement at anthesis Number of initiated ovaries per ear Genotypic mean	Anthesis	http://purl.obolibrary.org/obo/PO_0020136	None	NA	http://www.cropontology.org/rdf/CO_322:0000030
husk_length_Silking	Husk	Length	mm	Manual	Husk_Length_Manual_mm	Manual measurement at silking length of husks Genotypic mean	silking	http://purl.obolibrary.org/obo/BTO_0000609	http://semanticscience.org/resource/SIO_000041	http://purl.obolibrary.org/obo/UO_0000016	http://www.cropontology.org/rdf/CO_322:0000031
husk_width_Silking	Husk	Width	mm	Manual	Husk_Width_Manual_mm	Manual measurement at silking Genotypic mean	silking	http://purl.obolibrary.org/obo/BTO_0000609	http://semanticscience.org/resource/SIO_000042	http://purl.obolibrary.org/obo/UO_0000016	http://www.cropontology.org/rdf/CO_322:0000031
silk_length_above_husk_Silking	Silk	LengthEmergedSlks	mm	Manual	Silk_LengthEmergedSlks_Manual_mm	Distance from husk top to silk tip Genotyping mean BLUES	silking	http://purl.obolibrary.org/obo/PO_0006488	http://semanticscience.org/resource/SIO_000041	http://purl.obolibrary.org/obo/UO_0000016	http://www.cropontology.org/rdf/CO_322:0000031
peduncle_length_Silking	Peduncle	Length	mm	Manual	Peduncle_Length_Manual_mm	Manual measurement at silking Genotypic mean	silking	http://purl.obolibrary.org/obo/PO_0020136	http://semanticscience.org/resource/SIO_000041	http://purl.obolibrary.org/obo/UO_0000016	http://www.cropontology.org/rdf/CO_322:0000031
ear_length_Silking	Ear	Length	mm	Manual	Ear_Length_Manual_mm	Manual measurement at silking Genotypic mean	silking	http://purl.obolibrary.org/obo/PO_0020136	http://semanticscience.org/resource/SIO_000041	http://purl.obolibrary.org/obo/UO_0000016	http://www.cropontology.org/rdf/CO_322:0000031
ear_width_Silking	Ear	Width	mm	Manual	Ear_Width_Manual_mm	Manual measurement at silking Genotypic mean	silking	http://www.cropontology.org/rdf/CO_322:0000356		http://purl.obolibrary.org/obo/UO_0000016	http://www.cropontology.org/rdf/CO_322:0000031
silk_length_Silking	Silk	Length	mm	Manual	Silk_Length_Manual_mm	Manual measurement at silking Genotypic mean	silking	http://purl.obolibrary.org/obo/PO_0006488	http://semanticscience.org/resource/SIO_000041	http://purl.obolibrary.org/obo/UO_0000016	http://www.cropontology.org/rdf/CO_322:0000031
ear_FW_Silking	Ear	FreshWeight	g	Manual	Ear_FreshWeight_Manual_g	Manual measurement at silking Genotypic mean	silking	http://purl.obolibrary.org/obo/PO_0020136	http://www.cropontology.org/rdf/CO_360:0000000	http://purl.obolibrary.org/obo/NCIT_C28251	http://www.cropontology.org/rdf/CO_322:0000031
N_rows_Silking	Ear	numberRows	Unitless	Manual	Ear_numberRows_Manual_Unitless	Manual measurement at silking Genotypic mean	silking	http://purl.obolibrary.org/obo/PO_0020136	None	NA	http://www.cropontology.org/rdf/CO_322:0000031
emerged_silks_cohorts_Silking	Ear	NumberEmergedSilkCohorts	Unitless	Manual	Ear_NumberEmergedSilkCohorts_Manual_Unitless	Manual measurement at silking Genotypic mean	silking	http://purl.obolibrary.org/obo/PO_0020136	None	NA	http://www.cropontology.org/rdf/CO_322:0000031
N_emerged_silks_Silking	Ear	NumberEmergedSilks	Unitless	Manual	Ear_NumberEmergedSilks_Manual_Unitless	Manual measurement at silking Genotypic mean	silking	http://purl.obolibrary.org/obo/PO_0020136	None	NA	http://www.cropontology.org/rdf/CO_322:0000031
Silk_Elongation_Rate_Silking	Silk	ElongationRate	pixelPERday	ImageAnalysis	Silk_ElongationRate_ImageAnalysis_pixelPERday	Image analysis at silking Genotypic mean	silking	http://purl.obolibrary.org/obo/PO_0006488	None	None	http://www.cropontology.org/rdf/CO_322:0000031
Silk_Senescence_Rate	Silk	SenescenceRate	pixelPERday	ImageAnalysis	Silk_SenescenceRate_ImageAnalysis_pixelPERday	Image analysis at silking Genotypic mean	silking	http://purl.obolibrary.org/obo/PO_0006488	None	None	http://www.cropontology.org/rdf/CO_322:0000031
Duration_silk_elongation	Silk	DurationOfElongation	day	ImageAnalysis	Silk_DurationOfElongation_ImageAnalysis_day	Image analysis at silking Genotypic mean	silking	http://purl.obolibrary.org/obo/PO_0006488	None	http://www.ontology-of-units-of-measure.org/resource/om-2/day	http://www.cropontology.org/rdf/CO_322:0000031
silkmax_pixel_Silking	Silk	Volume	Pixel	ImageAnalysis	Silk_Volume_ImageAnalysis_Pixel	Image analysis at silking Genotypic mean	silking	http://purl.obolibrary.org/obo/PO_0006488	None		http://www.cropontology.org/rdf/CO_322:0000031
Leaf_appearance_rate	Leaf	AppearanceRate	PERday20degC	Regression	Leaf_AppearanceRate_Regression_PERday20degC	Slope of leaf number measured every week plotted against thermal time	Vegetative	http://purl.obolibrary.org/obo/NCIT_C79219	None	None	http://purl.obolibrary.org/obo/BTO_0005744
Leaf_appearance_intercept	Leaf	RegressionIntercept	PERday20degC	Regression	Leaf_RegressionIntercept_Regression_PERday20degC	Intercept of leaf number measured every week plotted against thermal time	Vegetative	http://purl.obolibrary.org/obo/NCIT_C79219	None	None	http://purl.obolibrary.org/obo/BTO_0005744
leaf_number_final	Plant	FinalLeafNumber	Unitless	Manual	Plant_FinalLeafNumber_Manual_Unitless	Manual counting	Anthesis	http://purl.obolibrary.org/obo/NCIT_C14258	http://www.cropontology.org/rdf/CO_325:0000938	NA	http://www.cropontology.org/rdf/CO_322:0000030
Rank_Ear_leaf	Leaf	PositionEarLeafOnStem	Unitless	Manual	Leaf_PositionEarLeafOnStem_Manual_Unitless	Manual counting	Anthesis	http://purl.obolibrary.org/obo/NCIT_C79219	None	NA	http://www.cropontology.org/rdf/CO_322:0000030
End_Leaf_appearance	Plant	ThermalTimeEndOfLeafAppearance	day20degC	Record	Plant_ThermalTimeEndOfLeafAppearance_Record_day20degC	Manual record	Vegetative	http://purl.obolibrary.org/obo/NCIT_C14258	None	None	http://purl.obolibrary.org/obo/BTO_0005744
Time_tassel_visible	Plant	ThermalTimeTasselEmergence	day20degC	Record	Plant_ThermalTimeTasselEmergence_Record_day20degC	Manual record	Vegetative	http://purl.obolibrary.org/obo/NCIT_C14258	None	None	http://www.cropontology.org/rdf/CO_322:0000030
Time_first_pollen_shed	Plant	ThermalTimeFirstPollenShed	day20degC	Record	Plant_ThermalTimeFirstPollenShed_Record_day20degC	Manual record	Anthesis	http://purl.obolibrary.org/obo/NCIT_C14258	None	None	http://www.cropontology.org/rdf/CO_322:0000030
Time_first_silk_emergence	Plant	ThermalTimeSilkEmergence	day20degC	Record	Plant_ThermalTimeSilkEmergence_Record_day20degC	Manual record	Flowering	http://purl.obolibrary.org/obo/NCIT_C14258	None	None	http://www.cropontology.org/rdf/CO_322:0000031

## Sheet: Exp c
NameInDataFile	TraitEntity	TraitCharacteristic	Unit	Method	VariableName	MethodDescription	PhenologicalStage	TraitEntityAccessionNumber	TraitChracteristicClosestMatch	UnitAccessionNumber	PhenologicalStageAccessionNumber
Year_Release	Variety	DateOfRelease	Year	Record	Variety_DateOfRelease_Record_Year	Date at which the variety was first commercialized	NA	http://purl.obolibrary.org/obo/NCIT_C62709	http://purl.obolibrary.org/obo/NCIT_C42882	http://purl.obolibrary.org/obo/NCIT_C25164
ear_DW_Silking	Ear	DryWeight	g	Manual	Ear_DryWeight_Manual_g	Manual measurement at silking Genotypic mean	Silking	http://purl.obolibrary.org/obo/PO_0020136	http://www.cropontology.org/rdf/CO_320:0001182	http://purl.obolibrary.org/obo/NCIT_C28251	http://www.cropontology.org/rdf/CO_322:0000031
ear_FW_Silking	Ear	FreshWeight	g	Manual	Ear_FreshWeight_Manual_g	Manual measurement at silking Genotypic mean	Silking	http://purl.obolibrary.org/obo/PO_0020136		http://purl.obolibrary.org/obo/NCIT_C28251	http://www.cropontology.org/rdf/CO_322:0000031
silk_FW_Anthesis	Silk	FreshWeight	g	Manual	Silk_FreshWeight_Manual_g	Manual measurement at anthesis Genotypic mean	Anthesis	http://purl.obolibrary.org/obo/PO_0006488	http://www.cropontology.org/rdf/CO_360:0000000	http://purl.obolibrary.org/obo/NCIT_C48155	http://www.cropontology.org/rdf/CO_322:0000030
silk_DW_Anthesis	Silk	FreshWeight	g	Manual	Silk_FreshWeight_Manual_g	Manual measurement at anthesis Genotypic mean	Anthesis	http://purl.obolibrary.org/obo/PO_0006488	http://www.cropontology.org/rdf/CO_360:0000000	http://purl.obolibrary.org/obo/NCIT_C48155	http://www.cropontology.org/rdf/CO_322:0000030
ear_length	Ear	Length	mm	Manual	Ear_Length_Manual_mm	Manual measurement at anthesis Genotypic mean	Anthesis	http://purl.obolibrary.org/obo/PO_0020136	http://semanticscience.org/resource/SIO_000041	http://purl.obolibrary.org/obo/UO_0000016	http://www.cropontology.org/rdf/CO_322:0000030
N_initiated_ovaries_Anthesis	Ear	OvaryNumber	Unitless	Manual	Ear_OvaryNumber_Manual_Unitless	Manual measurement at anthesis Number of initiated ovaries per ear Genotypic mean	Anthesis	http://purl.obolibrary.org/obo/PO_0020136	None	NA	http://www.cropontology.org/rdf/CO_322:0000030
N_rows_Silking	Ear	RowNumber	Unitless	Manual	Ear_RowNumber_Manual_Unitless	Manual measurement at silking Genotypic mean	Silking	http://purl.obolibrary.org/obo/PO_0020136	None	NA	http://www.cropontology.org/rdf/CO_322:0000031
N_initiated_ovary_cohorts_Anthesis	Ear	NumberOfOvaryCohorts	Unitless	Manual	Ear_NumberOfOvaryCohorts_Manual_Unitless	Manual measurement at anthesis Number of initiated ovaries per grain row Genotypic mean	Anthesis	http://purl.obolibrary.org/obo/PO_0020136	None	NA	http://www.cropontology.org/rdf/CO_322:0000030
silk_length_Silking	Silk	Length	mm	Manual	Silk_Length_Manual_mm	Manual measurement at silking Genotypic mean	Silking		http://purl.obolibrary.org/obo/NCIT_C25334	http://purl.obolibrary.org/obo/UO_0000016	http://www.cropontology.org/rdf/CO_322:0000031
silk_length_above_husk_Silking	Silk	LengthEmergedSilks	mm	Manual	Silk_LengthEmergedSilks_Manual_mm	Distance from husk top to silk tip Genotyping mean BLUES	Silking	http://purl.obolibrary.org/obo/PO_0006488	None	http://purl.obolibrary.org/obo/UO_0000016	http://www.cropontology.org/rdf/CO_322:0000031
Vegetative_duration	Plant	VegetativeDuration	day20deg	Record	Plant_VegetativeDuration_Record_day20deg	Phenological phase from the recorded sowing date to the date at which half plants shed pollen visual observation Genotypic mean BLUES	Vegetative	http://purl.obolibrary.org/obo/NCIT_C14258	http://purl.obolibrary.org/obo/BTO_0005744	None	http://purl.obolibrary.org/obo/BTO_0005744
Biomass_anthesis	Plant	Biomass	g	Manual	Plant_Biomass_Manual_g	Manual measurement genotypic mean	Anthesis	http://purl.obolibrary.org/obo/NCIT_C14258	http://www.cropontology.org/rdf/CO_337:0000046	http://purl.obolibrary.org/obo/NCIT_C48155	http://www.cropontology.org/rdf/CO_322:0000030

## Sheet: exp d
NameInDataFile	TraitEntity	TraitCharacteristic	Unit	Method	VariableName	MethodDescription	PhenologicalStage	TraitEntityAccessionNumber	TraitChracteristicClosestMatch	UnitAccessionNumber	PhenologicalStageAccessionNumber
Year_Release	Variety	DateOfRelease	Year	Record	Variety_DateOfRelease_Record_Year	Date at which the variety was first commercialized	NA	http://purl.obolibrary.org/obo/NCIT_C62709	http://purl.obolibrary.org/obo/NCIT_C42882	http://purl.obolibrary.org/obo/NCIT_C25164
Leaf_area	Plant	LeafArea	SquareMeter	interpolation	Plant_LeafArea_interpolation_SquareMeter	Interpolated leaf area 19 december	Vegetative	http://purl.obolibrary.org/obo/NCIT_C14258	http://www.cropontology.org/rdf/CO_357:1000216	http://purl.obolibrary.org/obo/NCIT_C42569	http://purl.obolibrary.org/obo/BTO_0005744
Biomass_anthesis	Plant	Biomass	g	interpolation	Plant_Biomass_interpolation_g	Manual measurement 19 dec Genotypic mean	Vegetative	http://purl.obolibrary.org/obo/NCIT_C14258	http://www.cropontology.org/rdf/CO_337:0000046	http://purl.obolibrary.org/obo/NCIT_C48155	http://purl.obolibrary.org/obo/BTO_0005744

## Sheet: Exp ef
NameInDataFile	TraitEntity	TraitCharacteristic	Unit	Method	VariableName	MethodDescription	PhenologicalStage	TraitEntityAccessionNumber	TraitChracteristicClosestMatch	UnitAccessionNumber	PhenologicalStageAccessionNumber
Year_Release	Variety	Date of release	Year	Record	Variety_Date of release_Record_Year	Date at which the variety was first commercialized	NA	http://purl.obolibrary.org/obo/NCIT_C62709	http://purl.obolibrary.org/obo/NCIT_C42882	http://purl.obolibrary.org/obo/NCIT_C25164
LER_psi_1	Leaf	LeafElongationRateWetSoil	mPERday20deg	Interpolation	Leaf_LeafElongationRateWetSoil_Interpolation_mPERday20deg	Measurements every 15 min averaged during the last 3 hours of the night plants subjected to a soil water potential from 0 to -0 1 Mpa Interpolation from a regression line	6-8 appeared leaves	http://purl.obolibrary.org/obo/NCIT_C79219	http://purl.obolibrary.org/obo/TO_0000360	None	http://purl.obolibrary.org/obo/BTO_0005744
LER_psi_3	Leaf	LeafElongationRateMidWetSoil	mPERday20deg	Interpolation	Leaf_LeafElongationRateMidWetSoil_Interpolation_mPERday20deg	Measurements every 15 min averaged during the last 3 hours of the night plants subjected to a soil water potential from -0 25 to -0 35 Mpa interpolation from a regression line	6-8 appeared leaves	http://purl.obolibrary.org/obo/NCIT_C79219	http://purl.obolibrary.org/obo/TO_0000360	None	http://purl.obolibrary.org/obo/BTO_0005744
LER_psi_6	Leaf	LeafElongationRateDrySoil	mPERday20deg	Interpolation	Leaf_LeafElongationRateDrySoil_Interpolation_mPERday20deg	Measurements every 15 min averaged during the last 3 hours of the night plants subjected to a soil water potential from -0 55 to -0 65 MPa Interpolation from a regression line	6-8 appeared leaves	http://purl.obolibrary.org/obo/NCIT_C79219	http://purl.obolibrary.org/obo/TO_0000360	None	http://purl.obolibrary.org/obo/BTO_0005744
LER_psi_9	Leaf	LeafElongationRateVeryDrySoil	mPERday20deg	Interpolation	Leaf_LeafElongationRateVeryDrySoil_Interpolation_mPERday20deg	Measurements every 15 min averaged during the last 3 hours of the night plants subjected to a soil water potential from -0 9 to -0 95 MPa Interpolation from a regression line	6-8 appeared leaves	http://purl.obolibrary.org/obo/NCIT_C79219	http://purl.obolibrary.org/obo/TO_0000360	None	http://purl.obolibrary.org/obo/BTO_0005744
LER_vpd	Leaf	ResponseToEvaporativeDemand	mPERday20degPERkPa	Regression	Leaf_ResponseToEvaporativeDemand_Regression_mPERday20degPERkPa	Measurements every 15 min averaged during consecutive periods of time with 0 5 to 3 kPa and back to 0 5 kPa	6-8 appeared leaves	http://purl.obolibrary.org/obo/NCIT_C79219	None	None	None

## Sheet: Exp g
NameInDataFile	TraitEntity	TraitCharacteristic	Unit	Method	VariableName	MethodDescription	PhenologicalStage	TraitEntityAccessionNumber	TraitChracteristicClosestMatch	UnitAccessionNumber	PhenologicalStageAccessionNumber
Year_Release	Variety	DateOfRelease	Year	Record	Variety_DateOfRelease_Record_Year	Date at which the variety was first commercialized	NA	http://purl.obolibrary.org/obo/NCIT_C62709	http://purl.obolibrary.org/obo/NCIT_C42882	http://purl.obolibrary.org/obo/NCIT_C25164
biomass	plant	Biomass	g	Imaging	plant_Biomass_Imaging_g	plant imaging regression of pixel number with biomass genotypic mean	Vegetative	http://purl.obolibrary.org/obo/NCIT_C14258	http://purl.obolibrary.org/obo/NCIT_C14258	http://purl.obolibrary.org/obo/NCIT_C48155	http://purl.obolibrary.org/obo/BTO_0005744
Leaf_area	plant	LeafArea	SquareMeter	Imaging	plant_LeafArea_Imaging_SquareMeter	plant imaging regression of pixel number with leaf aera genotypic mean	Vegetative	http://purl.obolibrary.org/obo/NCIT_C14258	http://www.cropontology.org/rdf/CO_357:1000216	http://purl.obolibrary.org/obo/NCIT_C42569	http://purl.obolibrary.org/obo/BTO_0005744
Plant_transpiration	plant	Transpiration	mgPERsquaremeterPERsecond	Calculation	plant_Transpiration_Calculation_mgPERsquaremeterPERsecond	Plant transpiration per unit leaf area calculated from pot weighing and leaf area of the day genotypic mean	Vegetative	http://purl.obolibrary.org/obo/NCIT_C14258	http://www.cropontology.org/rdf/CO_320:0001115	none	http://purl.obolibrary.org/obo/BTO_0005744
Stomatal_conductance	plant	StomatalConductance	mmolPERsquaremeterPERsecond	ModelInversion	plant_StomatalConductance_ModelInversion_mmolPERsquaremeterPERsecond	Model inversion of the Penman Monteith equation from transpiration and environmental conditions Genotypic mean	Vegetative	http://purl.obolibrary.org/obo/NCIT_C14258	http://purl.obolibrary.org/obo/TO_0000522	none	http://purl.obolibrary.org/obo/BTO_0005744
Maximum_radiation	Canopy	IncidentRadiation	micromolPERsquaremeterPERsecond	DailyMax	Canopy_IncidentRadiation_DailyMax_micromolPERsquaremeterPERsecond	Sensor mean value over 24h	Vegetative	http://purl.obolibrary.org/obo/ENVO_01001242	http://www.cropontology.org/rdf/CO_321:0001515		http://purl.obolibrary.org/obo/BTO_0005744
Mean_temp	Air	MeanTemperature	DegC	Mean	Air_MeanTemperature_Mean_DegC	Sensor mean value over 24h	Vegetative	http://purl.obolibrary.org/obo/NCIT_C73434	https://w3id.org/reproduceme#Temperature	http://purl.obolibrary.org/obo/NCIT_C42559	http://purl.obolibrary.org/obo/BTO_0005744
Mean_VPD	Air	VPD	kPa	Mean	Air_VPD_Mean_kPa	Sensor mean value over 24h	Vegetative	http://purl.obolibrary.org/obo/NCIT_C73434	None	http://purl.obolibrary.org/obo/NCIT_C67284	http://purl.obolibrary.org/obo/BTO_0005744
Mean_RH	Air	RelativeHumidity	Percent	Mean	Air_RelativeHumidity_Mean_Percent	Sensor mean value over 24h	Vegetative	http://purl.obolibrary.org/obo/NCIT_C73434	http://www.ontology-of-units-of-measure.org/resource/om-2/RelativeHumidity	http://purl.obolibrary.org/obo/NCIT_C25613	http://purl.obolibrary.org/obo/BTO_0005744

## Sheet: Exp h
NameInDataFile	TraitEntity	TraitCharacteristic	Unit	Method	VariableName	MethodDescription	PhenologicalStage	TraitEntityAccessionNumber	TraitChracteristicClosestMatch	UnitAccessionNumber	PhenologicalStageAccessionNumber
Year_Release	Variety	DateOfRelease	Year	Record	Variety_DateOfRelease_Record_Year			http://purl.obolibrary.org/obo/NCIT_C62709	http://purl.obolibrary.org/obo/NCIT_C42882	http://purl.obolibrary.org/obo/NCIT_C25164
Shoot_DW	Shoot	DryWeight	g	Manual	Shoot_DryWeight_Manual_g	Manual 18 d after sowing genotypic mean	Vegetative	http://purl.obolibrary.org/obo/BTO_0001243	http://www.cropontology.org/rdf/CO_320:0001182	http://purl.obolibrary.org/obo/NCIT_C48155	http://purl.obolibrary.org/obo/BTO_0005744
Root_DW	Root	DryWeight	g	Manual	Root_DryWeight_Manual_g	Manual 18 d after sowing genotypic mean	Vegetative	http://purl.obolibrary.org/obo/PO_0025025	http://www.cropontology.org/rdf/CO_320:0001182	http://purl.obolibrary.org/obo/NCIT_C48155	http://purl.obolibrary.org/obo/BTO_0005744
Shoot_FW	Shoot	FreshWeight	g	Manual	Shoot_FreshWeight_Manual_g	Manual 18 d after sowing genotypic mean	Vegetative	http://purl.obolibrary.org/obo/BTO_0001243	http://www.cropontology.org/rdf/CO_360:0000000	http://purl.obolibrary.org/obo/NCIT_C48155	http://purl.obolibrary.org/obo/BTO_0005744
Root_FW	Root	FreshWeight	g	Manual	Root_FreshWeight_Manual_g	Manual 18 d after sowing genotypic mean	Vegetative	http://purl.obolibrary.org/obo/PO_0025025	http://www.cropontology.org/rdf/CO_360:0000000	http://purl.obolibrary.org/obo/NCIT_C48155	http://purl.obolibrary.org/obo/BTO_0005744
Root_shoot_ratio	Plant	RootShootRatio	Unitless	Calculation	Plant_RootShootRatio_Calculation_Unitless	Ratio of root to shoot dry weight	Vegetative	http://purl.obolibrary.org/obo/NCIT_C14258		NA	http://purl.obolibrary.org/obo/BTO_0005744

## Sheet: Exp i
NameInDataFile	TraitEntity	TraitCharacteristic	Unit	Method	VariableName	MethodDescription	PhenologicalStage	TraitEntityAccessionNumber	TraitChracteristicClosestMatch	UnitAccessionNumber	PhenologicalStageAccessionNumber
Year_release	Variety	DateOfRelease	Year	Record	Variety_DateOfRelease_Record_Year	Date at which the variety was first commercialized	NA	http://purl.obolibrary.org/obo/NCIT_C62709	http://purl.obolibrary.org/obo/NCIT_C42882	http://purl.obolibrary.org/obo/NCIT_C25164
Yield	Canopy	GrainYield	tPERHa	Sensor	Canopy_GrainYield_Sensor_tPERHa	Mechanical harvest Genotypic mean BLUES	Maturity	http://purl.obolibrary.org/obo/ENVO_01001242	http://www.cropontology.org/rdf/CO_320:0000073	http://purl.obolibrary.org/obo/UO_0000323	http://www.cropontology.org/rdf/CO_320:0000082
Ind_grain_weight	Grain	Weight	mg	Manual	Grain_Weight_Manual_mg	Weighing of 1000 grains Genotypic mean BLUES	Maturity	http://purl.obolibrary.org/obo/ENVO_01001242	http://www.cropontology.org/rdf/CO_320:0000100	http://purl.obolibrary.org/obo/NCIT_C4815	http://www.cropontology.org/rdf/CO_320:0000082
Grain_number	Canopy	GrainNumber	PERSquareMeter	Calculation	Canopy_GrainNumber_Calculation_PERSquareMeter	Grain yield divided by individual grain weight Genotypic mean BLUES	Maturity	http://purl.obolibrary.org/obo/ENVO_01001242	http://www.cropontology.org/rdf/CO_321:0000017	http://purl.obolibrary.org/obo/NCIT_C42569	http://www.cropontology.org/rdf/CO_320:0000082
Vegetative_duration	Canopy	VegetativeDuration	day20degC	Record	Canopy_VegetativeDuration_Record_day20degC	Phenological phase from the recorded sowing date to the date at which half plants shed pollen visual observation Genotypic mean BLUES	Vegetative	http://purl.obolibrary.org/obo/ENVO_01001242	http://purl.obolibrary.org/obo/BTO_0005744	None	http://purl.obolibrary.org/obo/BTO_0005744
Days_to_silking	Canopy	SowingToSilkingDuration	day20degC	Record	Canopy_SowingToSilkingDuration_Record_day20degC	Phenological phase from the recorded sowing date to the date at which half plants extrude silks from the ear visual observation Genotypic mean BLUES	Flowering	http://purl.obolibrary.org/obo/ENVO_01001242	http://www.cropontology.org/rdf/CO_322:0000031	None	http://www.cropontology.org/rdf/CO_322:0000031
ASI	Canopy	AnthesisSilkingInterval	day20degC	Record	Canopy_AnthesisSilkingInterval_Record_day20degC	Phenological phase from the the date at which half plants in equivalent days at 20 C shed pollen to the date at which half plants have extruded silks visual observation Genotypic mean BLUES	Flowering	http://purl.obolibrary.org/obo/ENVO_01001242	http://www.cropontology.org/rdf/CO_322:0000001	None	http://www.cropontology.org/rdf/CO_322:0000031
Whole_cycle_duration	Canopy	CropCycleDuration	day20degC	Record	Canopy_CropCycleDuration_Record_day20degC	Phenological phase from the recorded sowing date to physiological maturity estimated from harvest time and moisture content Genotypic mean BLUES	NA	http://purl.obolibrary.org/obo/ENVO_01001242	http://www.cropontology.org/rdf/CO_325:0000006	None	http://www.cropontology.org/rdf/CO_320:0000082
Highest_leaf_height	Plant	HighestLeafHeight	cm	Manual	Plant_HighestLeafHeight_Manual_cm	Distance from the soil to the tip of the highest leaf Genotypic mean BLUES	Anthesis	http://purl.obolibrary.org/obo/NCIT_C14258	http://purl.obolibrary.org/obo/NCIT_C25347	http://purl.obolibrary.org/obo/UO_0000015	http://www.cropontology.org/rdf/CO_322:0000030
Ear_height	Ear	Height	cm	Manual	Ear_Height_Manual_cm	Distance from the soil to the base of the ear Genotypic mean BLUES	Anthesis	http://purl.obolibrary.org/obo/PO_0020136	http://purl.obolibrary.org/obo/NCIT_C25347	http://purl.obolibrary.org/obo/UO_0000015	http://www.cropontology.org/rdf/CO_322:0000030
Plant_height	Plant	Height	cm	Manual	Plant_Height_Manual_cm	Distance from the soil to the tip of the tassel Genotypic mean BLUES	Anthesis	http://purl.obolibrary.org/obo/NCIT_C14258	http://purl.obolibrary.org/obo/NCIT_C25347	http://purl.obolibrary.org/obo/UO_0000015	http://www.cropontology.org/rdf/CO_322:0000030
Leaf_number_final	Plant	FinalLeafNumber	Unitless	Manual	Plant_FinalLeafNumber_Manual_Unitless	Manual counting genotypic mean	Anthesis	http://purl.obolibrary.org/obo/NCIT_C14258	http://www.cropontology.org/rdf/CO_325:0000938		http://www.cropontology.org/rdf/CO_322:0000030
Leaf_appearance_rate	Plant	LeafAppearanceRate	PERday20degC	Regression	Plant_LeafAppearanceRate_Regression_PERday20degC	Slope of leaf number measured every week plotted against thermal time	Vegetative	http://purl.obolibrary.org/obo/NCIT_C79219	None	None	http://purl.obolibrary.org/obo/BTO_0005744
Flowering_grainFilling	Canopy	FloweringANDGraiFillingDuration	day20degC	Record	Canopy_FloweringANDGraiFillingDuration_Record_day20degC	Phenological phase from anthesis to physiological maturity estimated from harvest time and moisture content Genotypic mean BLUES	NA	http://purl.obolibrary.org/obo/ENVO_01001242	none	None	http://www.cropontology.org/rdf/CO_320:0000082
Cohort_number	Ear	CohortNumber	Unitless	Manual	Ear_CohortNumber_Manual_Unitless	Manual number of rows Genotypic mean BLUES	Maturity	http://purl.obolibrary.org/obo/PO_0020136	none		http://purl.obolibrary.org/obo/BTO_0005743
N_grains_per_ear	Ear	GrainNumber	Unitless	Manual	Ear_GrainNumber_Manual_Unitless	Manual Genotypic mean BLUES	Maturity	http://purl.obolibrary.org/obo/PO_0020136	none		http://purl.obolibrary.org/obo/BTO_0005743
Ear_sterile_length	Ear	SterileLength	mm	Manual	Ear_SterileLength_Manual_mm	Length of the sterile part at ear tip Genotypic mean BLUES	Maturity	http://purl.obolibrary.org/obo/PO_0020136	none	http://purl.obolibrary.org/obo/UO_0000016	http://purl.obolibrary.org/obo/BTO_0005743
ear_length	Ear	Length	mm	Manual	Ear_Length_Manual_mm	Manual measurement at anthesis Genotypic mean	Maturity	http://purl.obolibrary.org/obo/PO_0020136	none	http://purl.obolibrary.org/obo/UO_0000016	http://purl.obolibrary.org/obo/BTO_0005743
Ear_fertile_length	Ear	lengthWithGrains	mm	Manual	Ear_lengthWithGrains _Manual_mm	length from ear base of the ear part with grains Genotypic mean BLUES	Maturity	http://purl.obolibrary.org/obo/PO_0020136	none	http://purl.obolibrary.org/obo/UO_0000016	http://purl.obolibrary.org/obo/BTO_0005743
Proportion_fertile	Ear	ProportionEarLengthWithGrains	Unitless	Calculation	Ear_ProportionEarLengthWithGrains_Calculation_Unitless	Ratio of fertile length to total length Genotypic mean BLUES	Maturity	http://purl.obolibrary.org/obo/PO_0020136	none	NA	http://purl.obolibrary.org/obo/BTO_0005743
Proportion_sterile	Ear	ProportionSterile	Unitless	Calculation	Ear_ProportionSterile_Calculation_Unitless	Ratio of sterile length to total length Genotypic mean BLUES	Maturity	http://purl.obolibrary.org/obo/PO_0020136	none	NA	http://purl.obolibrary.org/obo/BTO_0005743
Grain_per_cohort	Ear	GrainsPerCohort	Unitless	Manual	Ear_GrainsPerCohort_Manual_Unitless	Number of grains per ear row manual genotypic mean BLUES	Maturity	http://purl.obolibrary.org/obo/PO_0020136	none	NA	http://purl.obolibrary.org/obo/BTO_0005743
Grain_width	Grain	Width	mm	Manual	Grain_Width_Manual_mm	Mean individual grain width in ears manual genotypic mean BLUES	Maturity	http://purl.obolibrary.org/obo/PO_0009010	http://purl.obolibrary.org/obo/NCIT_C25345	http://purl.obolibrary.org/obo/UO_0000016	http://purl.obolibrary.org/obo/BTO_0005743
Grain_length	Grain	Length	mm	Manual	Grain_Length_Manual_mm	Mean individual grain width in ears manual genotypic mean BLUES	Maturity	http://purl.obolibrary.org/obo/PO_0009010	http://purl.obolibrary.org/obo/NCIT_C25334	http://purl.obolibrary.org/obo/UO_0000016	http://purl.obolibrary.org/obo/BTO_0005743
Ear_width	Ear	Width	cm	Manual	Ear_Width_Manual_cm	Manual measurement at silking Genotypic mean	Silking	http://purl.obolibrary.org/obo/PO_0020136	http://purl.obolibrary.org/obo/NCIT_C25345	http://purl.obolibrary.org/obo/UO_0000015	http://www.cropontology.org/rdf/CO_322:0000031
Silk_FW	Silk	FreshWeight	g	Manual	Silk_FreshWeight_Manual_g	Manual measurement atsilking Genotypic mean	Silking	http://purl.obolibrary.org/obo/PO_0006488	http://www.cropontology.org/rdf/CO_360:0000000	http://purl.obolibrary.org/obo/NCIT_C48155	http://www.cropontology.org/rdf/CO_322:0000030

## Sheet: Exp j
NameInDataFile	TraitEntity	TraitCharacteristic	Unit	Method	VariableName	MethodDescription	PhenologicalStage	TraitEntityAccessionNumber	TraitChracteristicClosestMatch	UnitAccessionNumber	PhenologicalStageAccessionNumber
Year_release	Variety	DateOfRelease	Year	Record	Variety_DateOfRelease_Record_Year	Date at which the variety was first commercialized	NA	http://purl.obolibrary.org/obo/NCIT_C62709	http://purl.obolibrary.org/obo/NCIT_C42882	http://purl.obolibrary.org/obo/NCIT_C25164
Yield	Canopy	GrainYield	tPERHa	Sensor	Canopy_GrainYield_Sensor_tPERHa	Mechanical harvest Genotypic mean BLUES	Maturity	http://purl.obolibrary.org/obo/ENVO_01001242	http://www.cropontology.org/rdf/CO_320:0000073	http://purl.obolibrary.org/obo/UO_0000323	http://www.cropontology.org/rdf/CO_320:0000082
Ind_grain_weight	Grain	Weight	mg	Manual	Grain_Weight_Manual_mg	Weighing of 1000 grains Genotypic mean BLUES	Maturity	http://purl.obolibrary.org/obo/PO_0009010	http://www.cropontology.org/rdf/CO_320:0000100	http://purl.obolibrary.org/obo/NCIT_C4815	http://www.cropontology.org/rdf/CO_320:0000082
Grain_number	Canopy	GrainNumber	PERSquareMeter	Calculation	Canopy_GrainNumber_Calculation_PERSquareMeter	Grain yield divided by individual grain weight Genotypic mean BLUES	Maturity	http://purl.obolibrary.org/obo/ENVO_01001242	http://www.cropontology.org/rdf/CO_321:0000017	http://purl.obolibrary.org/obo/NCIT_C42569	http://www.cropontology.org/rdf/CO_320:0000082
Vegetative_duration	Canopy	VegetativeDuration	day20degC	Record	Canopy_VegetativeDuration_Record_day20degC	Phenological phase in equivalent days at 20 C from the recorded sowing date to the date at which half plants shed pollen visual observation Genotypic mean BLUES	Vegetative	http://purl.obolibrary.org/obo/ENVO_01001242	http://purl.obolibrary.org/obo/BTO_0005744	None	http://purl.obolibrary.org/obo/BTO_0005744
Days_to_silking	Canopy	SowingToSilkingDuration	day20degC	Record	Canopy_SowingToSilkingDuration_Record_day20degC	Phenological phase in equivalent days at 20 C from the recorded sowing date to the date at which half plants extruded silks from the ear visual observation Genotypic mean BLUES	Flowering	http://purl.obolibrary.org/obo/ENVO_01001242	http://www.cropontology.org/rdf/CO_322:0000031	None	http://www.cropontology.org/rdf/CO_322:0000031
ASI	Canopy	AnthesisSilkingInterval	day20degC	Record	Canopy_AnthesisSilkingInterval_Record_day20degC	Phenological phase in equivalent days at 20 C from the the date at which half plants shed pollen to the date at which half plants have extruded silks visual observation Genotypic mean BLUES	Flowering	http://purl.obolibrary.org/obo/ENVO_01001242	http://www.cropontology.org/rdf/CO_322:0000001	None	http://www.cropontology.org/rdf/CO_322:0000031
Whole_cycle_duration	Canopy	CropCycleDuration	day20degC	Record	Canopy_CropCycleDuration_Record_day20degC	Phenological phase in equivalent days at 20 C from the recorded sowing date to physiological maturity estimated from harvest time and moisture content Genotypic mean BLUES	NA	http://purl.obolibrary.org/obo/ENVO_01001242	http://www.cropontology.org/rdf/CO_325:0000006	None	http://www.cropontology.org/rdf/CO_320:0000082
Highest_leaf_height	Plant	HighestLeafHeight	cm	Manual	Plant_HighestLeafHeight_Manual_cm	Distance from the soil to the tip of the highest leaf	Anthesis	http://purl.obolibrary.org/obo/NCIT_C14258	http://purl.obolibrary.org/obo/NCIT_C25347	http://purl.obolibrary.org/obo/UO_0000015	http://www.cropontology.org/rdf/CO_322:0000030
Ear_height	Ear	Height	cm	Manual	Ear_Height_Manual_cm	Distance from the soil to the base of the ear	Anthesis	http://purl.obolibrary.org/obo/PO_0020136	http://purl.obolibrary.org/obo/NCIT_C25347	http://purl.obolibrary.org/obo/UO_0000015	http://www.cropontology.org/rdf/CO_322:0000030
Plant_height	Plant	Height	cm	Manual	Plant_Height_Manual_cm	Distance from the soil to the tip of the tassel	Anthesis	http://purl.obolibrary.org/obo/NCIT_C14258	http://purl.obolibrary.org/obo/NCIT_C25347	http://purl.obolibrary.org/obo/UO_0000015	http://www.cropontology.org/rdf/CO_322:0000030
Leaf_number_final	Plant	FinalLeafNumber	Unitless	Manual	Plant_FinalLeafNumber_Manual_Unitless	Manual counting genotypic mean	Anthesis	http://purl.obolibrary.org/obo/NCIT_C14258	http://www.cropontology.org/rdf/CO_325:0000938		http://www.cropontology.org/rdf/CO_322:0000030
Leaf_appearance_rate	Plant	LeafAppearanceRate	PERday20degC	Regression	Plant_LeafAppearanceRate_Regression_PERday20degC	Slope of leaf number measured every week plotted against thermal time	Vegetative	http://purl.obolibrary.org/obo/NCIT_C79219	None	None	http://purl.obolibrary.org/obo/BTO_0005744
Flowering_grainFilling	Canopy	FloweringANDGraiFillingDuration	day20degC	Record	Canopy_FloweringANDGraiFillingDuration_Record_day20degC	Phenological phase from anthesis to physiological maturity estimated from harvest time and moisture content Genotypic mean BLUES	NA	http://purl.obolibrary.org/obo/ENVO_01001242	none	None	http://www.cropontology.org/rdf/CO_320:0000082
Cohort_number	Ear	CohortNumber	Unitless	Manual	Ear_CohortNumber_Manual_Unitless	Manual number of rows Genotypic mean BLUES	Maturity	http://purl.obolibrary.org/obo/PO_0020136	none		http://purl.obolibrary.org/obo/BTO_0005743
N_grains_per_ear	Ear	GrainNumber	Unitless	Manual	Ear_GrainNumber_Manual_Unitless	Manual Genotypic mean BLUES	Maturity	http://purl.obolibrary.org/obo/PO_0020136	none		http://purl.obolibrary.org/obo/BTO_0005743
Ear_sterile_length	Ear	SterileLength	mm	Manual	Ear_SterileLength_Manual_mm	Length of the sterile part at ear tip Genotypic mean BLUES	Maturity	http://purl.obolibrary.org/obo/PO_0020136	none	http://purl.obolibrary.org/obo/UO_0000016	http://purl.obolibrary.org/obo/BTO_0005743
Ear_length	Ear	Length	mm	Manual	Ear_Length_Manual_mm	Manual measurement at anthesis Genotypic mean	Maturity	http://purl.obolibrary.org/obo/PO_0020136	none	http://purl.obolibrary.org/obo/UO_0000016	http://purl.obolibrary.org/obo/BTO_0005743
Ear_fertile_length	Ear	lengthWithGrains	mm	Manual	Ear_lengthWithGrains _Manual_mm	Length from ear base of the ear part with grains Genotypic mean BLUES	Maturity	http://purl.obolibrary.org/obo/PO_0020136	none	http://purl.obolibrary.org/obo/UO_0000016	http://purl.obolibrary.org/obo/BTO_0005743
Proportion_fertile	Ear	ProportionEarLengthWithGrains	Unitless	Calculation	Ear_ProportionEarLengthWithGrains_Calculation_Unitless	Ratio of fertile length to total length Genotypic mean BLUES	Maturity	http://purl.obolibrary.org/obo/PO_0020136	none	NA	http://purl.obolibrary.org/obo/BTO_0005743
Proportion_sterile	Ear	ProportionSterile	Unitless	Calculation	Ear_ProportionSterile_Calculation_Unitless	Ratio of sterile length to total length Genotypic mean BLUES	Maturity	http://purl.obolibrary.org/obo/PO_0020136	none	NA	http://purl.obolibrary.org/obo/BTO_0005743
Grain_per_cohort	Ear	GrainsPerCohort	Unitless	Manual	Ear_GrainsPerCohort_Manual_Unitless	Number of grains per ear row manual genotypic mean BLUES	Maturity	http://purl.obolibrary.org/obo/PO_0020136	none	NA	http://purl.obolibrary.org/obo/BTO_0005743
ALA_VEG	Canopy	AverageLeafAngle	Degree	ModelInversion	Canopy_AverageLeafAngle_ModelInversion_Degree	Generated by inverting the radiative transfer model PROSAIL	Vegetative	http://purl.obolibrary.org/obo/ENVO_01001242	http://purl.obolibrary.org/obo/TO_0000206	http://purl.obolibrary.org/obo/UO_0000185	http://purl.obolibrary.org/obo/BTO_0005744
Cab_Veg	Canopy	ChlorophyllContentLeaves	Unitless	ModelInversion	Canopy_ChlorophyllContentLeaves_ModelInversion_Unitless	Generated by inverting the radiative transfer model PROSAIL	Vegetative	http://purl.obolibrary.org/obo/ENVO_01001242	none	NA	http://purl.obolibrary.org/obo/BTO_0005744
Cigreen_VEG	Canopy	GreenChorophyllIndex	Unitless	Calculation	Canopy_GreenChorophyllIndex_Calculation_Unitless	Computed using reflectance data linked to the photosynthetic potential and crop productivity	Vegetative	http://purl.obolibrary.org/obo/ENVO_01001242	none	NA	http://purl.obolibrary.org/obo/BTO_0005744
Fcover_VEG	Canopy	GreenFraction	Unitless	ModelInversion	Canopy_GreenFraction_ModelInversion_Unitless	Fraction of green vegetation in the microplot inverted from PROSAIL radiative transfer model	Vegetative	http://purl.obolibrary.org/obo/ENVO_01001242	http://purl.obolibrary.org/obo/TO_0000828	NA	http://purl.obolibrary.org/obo/BTO_0005744
FIPAR_VEG	Canopy	ProportionInterceptedLight	Unitless	Calculation	Canopy_ProportionInterceptedLight_Calculation_Unitless	Proportion of incident light intercepted by the canopy Calculated from RGB images genotypic mean	Vegetative	http://purl.obolibrary.org/obo/ENVO_01001242	http://www.cropontology.org/rdf/CO_321:0001515	NA	http://purl.obolibrary.org/obo/BTO_0005744
LAI_VEG	Canopy	LeafAreaIndex	Unitless	ModelInversion	Canopy_LeafAreaIndex_ModelInversion_Unitless	Geneted by inverting the PROSAIL model	Vegetative	http://purl.obolibrary.org/obo/ENVO_01001242	http://www.cropontology.org/rdf/CO_350:0000123	NA	http://purl.obolibrary.org/obo/BTO_0005744
MCARI_VEG	Canopy	ChlorophyllAbsorptionInReflectance	Unitless	Calculation	Canopy_ChlorophyllAbsorptionInReflectance _Calculation_Unitless	Computed using reflectance data sensitive to chlorophyll concentration Genotypic mean	Vegetative	http://purl.obolibrary.org/obo/ENVO_01001242	none	NA	http://purl.obolibrary.org/obo/BTO_0005744
NDVI_VEG	Canopy	NormalizedDifferenceVegetationIndex	Unitless	Calculation	Canopy_NormalizedDifferenceVegetationIndex_Calculation_Unitless	Computed using reflectance data in the NIR and red bands linked to plant biomass and leaf area of the considered canopy Genotypic mean	Vegetative	http://purl.obolibrary.org/obo/ENVO_01001242	http://www.cropontology.org/rdf/CO_350:0000483	NA	http://purl.obolibrary.org/obo/BTO_0005744
ALA_FLO	Canopy	AverageLeafAngle	Degree	ModelInversion	Canopy_AverageLeafAngle_ModelInversion_Degree	Generated by inverting the radiative transfer model PROSAIL	Flowering time	http://purl.obolibrary.org/obo/ENVO_01001242	http://purl.obolibrary.org/obo/TO_0000206	http://purl.obolibrary.org/obo/UO_0000185	https://cropontology.org/rdf/CO_324:0000027
Cab_FLO	Canopy	ChlorophyllContentLeaves	Unitless	ModelInversion	Canopy_ChlorophyllContentLeaves_ModelInversion_Unitless	Generated by inverting the radiative transfer model PROSAIL	Flowering time	http://purl.obolibrary.org/obo/ENVO_01001242	none	NA	https://cropontology.org/rdf/CO_324:0000027
Cigreen_FLO	Canopy	Green Chorophyll Index	Unitless	Calculation	Canopy_Green Chorophyll Index_Calculation_Unitless	Computed using reflectance data linked to the photosynthetic potential and crop productivity genotypic mean	Flowering time	http://purl.obolibrary.org/obo/ENVO_01001242	none	NA	https://cropontology.org/rdf/CO_324:0000027
Fcover_Flo	Canopy	GreenFraction	Unitless	ModelInversion	Canopy_GreenFraction_ModelInversion_Unitless	Fraction of green vegetation in the microplot inverted from PROSAIL radiative transfer model genotypic mean	Flowering time	http://purl.obolibrary.org/obo/ENVO_01001242	http://purl.obolibrary.org/obo/TO_0000828	NA	https://cropontology.org/rdf/CO_324:0000027
FIPAR_FLO	Canopy	ProportionInterceptedLight	Unitless	Calculation	Canopy_ProportionInterceptedLight_Calculation_Unitless	Calculated from RGB images genotypic mean	Flowering time	http://purl.obolibrary.org/obo/ENVO_01001242	http://www.cropontology.org/rdf/CO_321:0001515	NA	https://cropontology.org/rdf/CO_324:0000027
LAI_FLO	Canopy	LeafAreaIndex	Unitless	ModelInversion	Canopy_LeafAreaIndex_ModelInversion_Unitless	Geneted by inverting the PROSAIL model	Flowering time	http://purl.obolibrary.org/obo/ENVO_01001242	http://www.cropontology.org/rdf/CO_350:0000123	NA	https://cropontology.org/rdf/CO_324:0000027
MCARI_FLO	Canopy	ChlorophyllAbsorptionInReflectance	Unitless	Calculation	Canopy_ChlorophyllAbsorptionInReflectance _Calculation_Unitless	Computed using reflectance data sensitive to chlorophyll concentration Genotypic mean	Flowering time	http://purl.obolibrary.org/obo/ENVO_01001242	none	NA	https://cropontology.org/rdf/CO_324:0000027
NDVI_FLO	Canopy	NormalizedDifferenceVegetationIndex	Unitless	Calculation	Canopy_NormalizedDifferenceVegetationIndex_Calculation_Unitless	Computed using reflectance data in the NIR and red bands linked to plant biomass and leaf area of the considered canopy Genotypic mean	Flowering time	http://purl.obolibrary.org/obo/ENVO_01001242	http://www.cropontology.org/rdf/CO_350:0000483	NA	https://cropontology.org/rdf/CO_324:0000027

## Sheet: exp k
NameInDataFile	TraitEntity	TraitCharacteristic	Unit	Method	VariableName	MethodDescription	PhenologicalStage	TraitEntityAccessionNumber	TraitChracteristicClosestMatch	UnitAccessionNumber	PhenologicalStageAccessionNumber
Year_Release	Variety	DateOfRelease	Year	Record	Variety_DateOfRelease_Record_Year	Date at which the variety was first commercialized	NA	http://purl.obolibrary.org/obo/NCIT_C62709	http://purl.obolibrary.org/obo/NCIT_C42882	http://purl.obolibrary.org/obo/NCIT_C25164
Yield	Canopy	GrainYield	tPERHa	Sensor	Canopy_GrainYield_Sensor_tPERHa	Mechanical harvest Genotypic mean BLUES	Maturity	http://purl.obolibrary.org/obo/ENVO_01001242	http://www.cropontology.org/rdf/CO_320:0000073	http://purl.obolibrary.org/obo/UO_0000323	http://www.cropontology.org/rdf/CO_320:0000082
Green fraction	Canopy	Green fraction	Percent	Calculation	Canopy_Green fraction_Calculation_Percent	Image with vertical angle Parameter Ymax in Baret's model	Vegetative	http://purl.obolibrary.org/obo/ENVO_01001242	http://purl.obolibrary.org/obo/TO_0000828	http://purl.obolibrary.org/obo/NCIT_C25613	http://purl.obolibrary.org/obo/BTO_0005744

[truncated: 4 more sheets: Exp lm yield_phenology, Exp ijlm environm_indicators, Exp ijlm daily env, Exp lm blues_indic per scenario]
